# Supplementary material for: Crosstalk Between Retinoic Acid and Sex-Related Genes Controls Germ Cell Fate and Gametogenesis in Medaka
Source: Front Cell Dev Biol. 2021 Jan 18;8:613497. doi: 10.3389/fcell.2020.613497 (PMC7848095; doi:10.3389/fcell.2020.613497)
Supplement: Supplementary Table 1 — Sequences of the oligos used in the present study. [file Table_1.XLSX]

## Sheet: Table S1
	Table S1 – Sequences of the oligos used in the present study.
	Oligo	Sequence	Purpose
	Dmrt1andbY_Fw03	5’-AGTGCTCCCGCTGCCGGAAC-3’	Sex genotyping
	Dmrt1andbY_Rv02	5'-ACAAATCCCAAGCTCCTCCT-3’	Sex genotyping
	Cyp26a1_TALEN_Fw	5'-GGAGCACAGGCTCGTGTC-3’	TALEN screeening
	Cyp26a1_TALEN_Rv	5'-GTCCGTCCTGATCTGCTCC-3’	TALEN screeening
	DMT1m	5’-TCCGGCTCCACAGCGGTC-3’	qRT-PCR (dmrt1a)
	DMT1r	5’-TCCGCAATCAGCTTGCATTTGG-3'	qRT-PCR (dmrt1a)
	DMTYc2	5'-CTGGAAAGACTGCCAGTGCTT-3’	qRT-PCR (dmrt1bY)
	DMTYb	5’-AGACAGAGGATTGGGGCTGG-3'	qRT-PCR (dmrt1bY)
	Amh_RT_Fw	5’-GACCTCCCAGCATCCTCTTT-3'	qRT-PCR (amh)
	Amh_RT_Rv	5’-GAAAAGCAGAAGTGGCGTCA-3'	qRT-PCR (amh)
	Foxl2_RT_Fw	5’-GGGAATTACTGGACACTCGACC-3'	qRT-PCR (foxl2)
	Foxl2_RT_Rv	5’-GTTGACTGGACTCACGTTGC-3'	qRT-PCR (foxl2)
	Foxl3_RT_Fw	5' -AGAAGCCGCCCTATTCGTA- 3'	qRT-PCR (foxl3)
	Foxl3_RT_Rv	5'- AGAAGTTGCCCTTCTTGTCC- 3'	qRT-PCR (foxl3)
	Scp3_RT_Fw	5'- GTCAAGCAAAAGCACCTGG- 3'	qRT-PCR (scp3)
	Scp3_RT_Rv	5'- GTAGTTTCTTCTGCAGCGTGG- 3'	qRT-PCR (sp3)
	Ef1a-Fw	5'-GCCCCTGGACACAGAGACTTCATCA-3’	qRT-PCR (ef1a)
	Ef1a-Rv	5’-AAGGGGGCTCGGTGGAGTCCAT-3'	qRT-PCR (ef1a)

## Sheet: Table S2
	Table S2: List of genes strongly regulared in cyp26a1 -/- (-2 < LogFC > 2).
	A - Genes downregulated in male mutants
	Gene ID	Symbol	Description
	ENSORLG00000000035	RNH1 (2 of 23)	ribonuclease/angiogenin inhibitor 1 [Source:HGNC Symbol;Acc:HGNC:10074]
	ENSORLG00000000182	celsr2	cadherin, EGF LAG seven-pass G-type receptor 2 [Source:ZFIN;Acc:ZDB-GENE-070122-2]
	ENSORLG00000000199	znf1128	zinc finger protein 1128 [Source:ZFIN;Acc:ZDB-GENE-110913-167]
	ENSORLG00000000202		Uncharacterized protein [Source:UniProtKB/TrEMBL;Acc:H2L3C7]
	ENSORLG00000000262		Uncharacterized protein [Source:UniProtKB/TrEMBL;Acc:H2L3J8]
	ENSORLG00000000276		Uncharacterized protein [Source:UniProtKB/TrEMBL;Acc:H2L3L3]
	ENSORLG00000000429		Uncharacterized protein [Source:UniProtKB/TrEMBL;Acc:H2L448]
	ENSORLG00000000537		Uncharacterized protein [Source:UniProtKB/TrEMBL;Acc:H2L4H0]
	ENSORLG00000000595		Uncharacterized protein [Source:UniProtKB/TrEMBL;Acc:H2L4N8]
	ENSORLG00000000667		Uncharacterized protein [Source:UniProtKB/TrEMBL;Acc:H2L4W9]
	ENSORLG00000000673		Uncharacterized protein [Source:UniProtKB/TrEMBL;Acc:H2L4X2]
	ENSORLG00000000684		Uncharacterized protein [Source:UniProtKB/TrEMBL;Acc:H2L4Z0]
	ENSORLG00000000697	si:dkey-108k21.24	si:dkey-108k21.24 [Source:ZFIN;Acc:ZDB-GENE-131121-40]
	ENSORLG00000000717		Uncharacterized protein [Source:UniProtKB/TrEMBL;Acc:H2L526]
	ENSORLG00000000995	calhm3	calcium homeostasis modulator 3 [Source:ZFIN;Acc:ZDB-GENE-081107-70]
	ENSORLG00000001034	ndufa1	NADH dehydrogenase (ubiquinone) 1 alpha subcomplex, 1 [Source:ZFIN;Acc:ZDB-GENE-040625-168]
	ENSORLG00000001108	crybb1	crystallin, beta B1 [Source:ZFIN;Acc:ZDB-GENE-010813-1]
	ENSORLG00000001146		Uncharacterized protein [Source:UniProtKB/TrEMBL;Acc:H2L6G2]
	ENSORLG00000001196		Uncharacterized protein [Source:UniProtKB/TrEMBL;Acc:H2L6M2]
	ENSORLG00000001226	slc22a21	solute carrier family 22 (organic cation transporter), member 21 [Source:ZFIN;Acc:ZDB-GENE-091118-62]
	ENSORLG00000001284	NAALADL1	N-acetylated alpha-linked acidic dipeptidase-like 1 [Source:HGNC Symbol;Acc:HGNC:23536]
	ENSORLG00000001293	ARL14EP (2 of 2)	ADP-ribosylation factor-like 14 effector protein [Source:HGNC Symbol;Acc:HGNC:26798]
	ENSORLG00000001307		Uncharacterized protein [Source:UniProtKB/TrEMBL;Acc:H2L6Z9]
	ENSORLG00000001424	irf2bp2a	interferon regulatory factor 2 binding protein 2a [Source:ZFIN;Acc:ZDB-GENE-030131-7809]
	ENSORLG00000001482	tatdn2 (2 of 2)	TatD DNase domain containing 2 [Source:ZFIN;Acc:ZDB-GENE-081022-51]
	ENSORLG00000001617	si:ch1073-385f13.3	si:ch1073-385f13.3 [Source:ZFIN;Acc:ZDB-GENE-131127-357]
	ENSORLG00000001671		Uncharacterized protein [Source:UniProtKB/TrEMBL;Acc:H2L8A3]
	ENSORLG00000001961	rpl10	ribosomal protein L10 [Source:ZFIN;Acc:ZDB-GENE-030131-8656]
	ENSORLG00000001998	REM2	RAS (RAD and GEM)-like GTP binding 2 [Source:HGNC Symbol;Acc:HGNC:20248]
	ENSORLG00000002015	scoca	short coiled-coil protein a [Source:ZFIN;Acc:ZDB-GENE-061013-114]
	ENSORLG00000002033		Uncharacterized protein [Source:UniProtKB/TrEMBL;Acc:H2L9J3]
	ENSORLG00000002070		Uncharacterized protein [Source:UniProtKB/TrEMBL;Acc:H2L9N7]
	ENSORLG00000002150	snrpg	small nuclear ribonucleoprotein polypeptide G [Source:ZFIN;Acc:ZDB-GENE-040912-105]
	ENSORLG00000002163	si:dkey-88n24.5	si:dkey-88n24.5 [Source:ZFIN;Acc:ZDB-GENE-041014-85]
	ENSORLG00000002338	plagl2	pleiomorphic adenoma gene-like 2 [Source:ZFIN;Acc:ZDB-GENE-020806-1]
	ENSORLG00000002415		Uncharacterized protein [Source:UniProtKB/TrEMBL;Acc:H2LAT5]
	ENSORLG00000002419	ntsr1	neurotensin receptor 1 (high affinity) [Source:ZFIN;Acc:ZDB-GENE-090313-372]
	ENSORLG00000002531	wdpcp	WD repeat containing planar cell polarity effector [Source:ZFIN;Acc:ZDB-GENE-100405-4]
	ENSORLG00000002655	mrps21	mitochondrial ribosomal protein S21 [Source:ZFIN;Acc:ZDB-GENE-070615-13]
	ENSORLG00000002757		Uncharacterized protein [Source:UniProtKB/TrEMBL;Acc:H2LC05]
	ENSORLG00000002763
	ENSORLG00000003128	msrb1b	methionine sulfoxide reductase B1b [Source:ZFIN;Acc:ZDB-GENE-040912-88]
	ENSORLG00000003262		Uncharacterized protein [Source:UniProtKB/TrEMBL;Acc:H2LDP6]
	ENSORLG00000003279	sumo2	small ubiquitin-related modifier 2 [Source:RefSeq peptide;Acc:NP_001165517]
	ENSORLG00000003391	COA4	cytochrome c oxidase assembly factor 4 homolog [Source:HGNC Symbol;Acc:HGNC:24604]
	ENSORLG00000003414	FAM103A1	family with sequence similarity 103, member A1 [Source:HGNC Symbol;Acc:HGNC:31022]
	ENSORLG00000003658		Uncharacterized protein [Source:UniProtKB/TrEMBL;Acc:H2LF26]
	ENSORLG00000003702		Uncharacterized protein [Source:UniProtKB/TrEMBL;Acc:H2LF81]
	ENSORLG00000003798		Uncharacterized protein [Source:UniProtKB/TrEMBL;Acc:H2LFJ0]
	ENSORLG00000003879	tcta	T-cell leukemia translocation altered gene [Source:ZFIN;Acc:ZDB-GENE-040718-325]
	ENSORLG00000003910	si:dkey-183j2.10	si:dkey-183j2.10 [Source:ZFIN;Acc:ZDB-GENE-130530-729]
	ENSORLG00000003919
	ENSORLG00000003992	foxj3	forkhead box J3 [Source:ZFIN;Acc:ZDB-GENE-101005-1]
	ENSORLG00000004105	frem2a	Fras1 related extracellular matrix protein 2a [Source:ZFIN;Acc:ZDB-GENE-081119-3]
	ENSORLG00000004140		Uncharacterized protein [Source:UniProtKB/TrEMBL;Acc:H2LGT4]
	ENSORLG00000004213		Uncharacterized protein [Source:UniProtKB/TrEMBL;Acc:H2LH22]
	ENSORLG00000004263	ramp2	receptor (G protein-coupled) activity modifying protein 2 [Source:ZFIN;Acc:ZDB-GENE-080204-79]
	ENSORLG00000004431		Uncharacterized protein [Source:UniProtKB/TrEMBL;Acc:H2LHU4]
	ENSORLG00000004520	hsd11b1la (1 of 2)	hydroxysteroid (11-beta) dehydrogenase 1-like a [Source:ZFIN;Acc:ZDB-GENE-040426-1002]
	ENSORLG00000004536	gosr2	golgi SNAP receptor complex member 2 [Source:ZFIN;Acc:ZDB-GENE-030131-3290]
	ENSORLG00000004537	smim15	small integral membrane protein 15 [Source:ZFIN;Acc:ZDB-GENE-070410-48]
	ENSORLG00000004688	znf362b	zinc finger protein 362b [Source:ZFIN;Acc:ZDB-GENE-070424-35]
	ENSORLG00000004886	rftn1a	raftlin, lipid raft linker 1a [Source:ZFIN;Acc:ZDB-GENE-060503-293]
	ENSORLG00000005063	arl6	ADP-ribosylation factor-like 6 [Source:ZFIN;Acc:ZDB-GENE-041219-2]
	ENSORLG00000005179		Uncharacterized protein [Source:UniProtKB/TrEMBL;Acc:H2LKH5]
	ENSORLG00000005301	KIF5A (2 of 2)	kinesin family member 5A [Source:HGNC Symbol;Acc:HGNC:6323]
	ENSORLG00000005302		Uncharacterized protein [Source:UniProtKB/TrEMBL;Acc:H2LKX7]
	ENSORLG00000005308	lim2.3	lens intrinsic membrane protein 2.3 [Source:ZFIN;Acc:ZDB-GENE-040718-327]
	ENSORLG00000005424	cdh16	cadherin 16, KSP-cadherin [Source:ZFIN;Acc:ZDB-GENE-140106-140]
	ENSORLG00000005513		Uncharacterized protein [Source:UniProtKB/TrEMBL;Acc:H2LLM5]
	ENSORLG00000005725	dhx32b	DEAH (Asp-Glu-Ala-His) box polypeptide 32b [Source:ZFIN;Acc:ZDB-GENE-130613-5]
	ENSORLG00000005878	VIPR2 (1 of 2)	vasoactive intestinal peptide receptor 2 [Source:HGNC Symbol;Acc:HGNC:12695]
	ENSORLG00000005899	CFAP54	cilia and flagella associated 54 [Source:HGNC Symbol;Acc:HGNC:26456]
	ENSORLG00000006130	LSM12 (1 of 2)	LSM12 homolog [Source:HGNC Symbol;Acc:HGNC:26407]
	ENSORLG00000006168	wu:fd14a01 (2 of 6)	wu:fd14a01 [Source:ZFIN;Acc:ZDB-GENE-030131-5336]
	ENSORLG00000006175	cfap43 (2 of 2)	cilia and flagella associated protein 43 [Source:ZFIN;Acc:ZDB-GENE-080815-3]
	ENSORLG00000006227	cilp	cartilage intermediate layer protein, nucleotide pyrophosphohydrolase [Source:ZFIN;Acc:ZDB-GENE-050208-76]
	ENSORLG00000006295	uox	urate oxidase [Source:ZFIN;Acc:ZDB-GENE-030826-24]
	ENSORLG00000006621	si:dkey-19b23.11	si:dkey-19b23.11 [Source:ZFIN;Acc:ZDB-GENE-030131-6199]
	ENSORLG00000006627		Uncharacterized protein [Source:UniProtKB/TrEMBL;Acc:H2LQH6]
	ENSORLG00000006681		Uncharacterized protein [Source:UniProtKB/TrEMBL;Acc:H2LQP1]
	ENSORLG00000006704	MORF4L2	mortality factor 4 like 2 [Source:HGNC Symbol;Acc:HGNC:16849]
	ENSORLG00000006737	cyp2r1	cytochrome P450, family 2, subfamily R, polypeptide 1 [Source:ZFIN;Acc:ZDB-GENE-110114-1]
	ENSORLG00000006822	phc2b	polyhomeotic homolog 2b (Drosophila) [Source:ZFIN;Acc:ZDB-GENE-040426-1113]
	ENSORLG00000006834		Uncharacterized protein [Source:UniProtKB/TrEMBL;Acc:H2LR86]
	ENSORLG00000006871	cuedc2	CUE domain containing 2 [Source:ZFIN;Acc:ZDB-GENE-030131-6283]
	ENSORLG00000006992		Uncharacterized protein [Source:UniProtKB/TrEMBL;Acc:H2LRT1]
	ENSORLG00000007002	srek1ip1	SREK1-interacting protein 1 [Source:ZFIN;Acc:ZDB-GENE-051030-24]
	ENSORLG00000007075	sec61g	Sec61 translocon gamma subunit [Source:ZFIN;Acc:ZDB-GENE-040718-203]
	ENSORLG00000007095	CEP55 (2 of 2)	centrosomal protein 55kDa [Source:HGNC Symbol;Acc:HGNC:1161]
	ENSORLG00000007178	MFN1 (2 of 2)	mitofusin 1 [Source:HGNC Symbol;Acc:HGNC:18262]
	ENSORLG00000007309		Uncharacterized protein [Source:UniProtKB/TrEMBL;Acc:H2LSU7]
	ENSORLG00000007376	SDK2 (1 of 2)	sidekick cell adhesion molecule 2 [Source:HGNC Symbol;Acc:HGNC:19308]
	ENSORLG00000007389		Uncharacterized protein [Source:UniProtKB/TrEMBL;Acc:H2LT41]
	ENSORLG00000007502	oaz1b	ornithine decarboxylase antizyme 1b [Source:ZFIN;Acc:ZDB-GENE-020731-5]
	ENSORLG00000007577		Uncharacterized protein [Source:UniProtKB/TrEMBL;Acc:H2LTS7]
	ENSORLG00000007668	bfsp2	beaded filament structural protein 2, phakinin [Source:ZFIN;Acc:ZDB-GENE-041212-58]
	ENSORLG00000007690	tmx3	thioredoxin-related transmembrane protein 3 [Source:ZFIN;Acc:ZDB-GENE-050522-396]
	ENSORLG00000007692	cbx3b	chromobox homolog 3b [Source:ZFIN;Acc:ZDB-GENE-070628-2]
	ENSORLG00000007709	esyt1a	extended synaptotagmin-like protein 1a [Source:ZFIN;Acc:ZDB-GENE-090311-55]
	ENSORLG00000007803	TPM1	tropomyosin 1 (alpha) [Source:HGNC Symbol;Acc:HGNC:12010]
	ENSORLG00000007850	mafga	v-maf avian musculoaponeurotic fibrosarcoma oncogene homolog Ga [Source:ZFIN;Acc:ZDB-GENE-040624-7]
	ENSORLG00000007864	opn4xa	opsin 4xa [Source:ZFIN;Acc:ZDB-GENE-110622-1]
	ENSORLG00000007941	SHANK1 (2 of 2)	SH3 and multiple ankyrin repeat domains 1 [Source:HGNC Symbol;Acc:HGNC:15474]
	ENSORLG00000007996	atxn1l	ataxin 1-like [Source:ZFIN;Acc:ZDB-GENE-090908-1]
	ENSORLG00000008058	csad	cysteine sulfinic acid decarboxylase [Source:ZFIN;Acc:ZDB-GENE-041114-36]
	ENSORLG00000008096	sarm1	sterile alpha and TIR motif containing 1 [Source:ZFIN;Acc:ZDB-GENE-040219-1]
	ENSORLG00000008356		Uncharacterized protein [Source:UniProtKB/TrEMBL;Acc:H2LWK1]
	ENSORLG00000008366	ITGB1BP2	integrin beta 1 binding protein (melusin) 2 [Source:HGNC Symbol;Acc:HGNC:6154]
	ENSORLG00000008622	bmp15	bone morphogenetic protein 15 [Source:ZFIN;Acc:ZDB-GENE-030131-6115]
	ENSORLG00000008676		Uncharacterized protein [Source:UniProtKB/TrEMBL;Acc:H2LXM5]
	ENSORLG00000008724	sec61b	Sec61 translocon beta subunit [Source:ZFIN;Acc:ZDB-GENE-040718-260]
	ENSORLG00000008871		Uncharacterized protein [Source:UniProtKB/TrEMBL;Acc:H2LYB1]
	ENSORLG00000008923	rnf41l	ring finger protein 41, like [Source:ZFIN;Acc:ZDB-GENE-030131-9441]
	ENSORLG00000009106		Uncharacterized protein [Source:UniProtKB/TrEMBL;Acc:H2LZ50]
	ENSORLG00000009127	ATP6V1A (3 of 4)	ATPase, H+ transporting, lysosomal 70kDa, V1 subunit A [Source:HGNC Symbol;Acc:HGNC:851]
	ENSORLG00000009250	unc45b	unc-45 myosin chaperone B [Source:ZFIN;Acc:ZDB-GENE-020919-3]
	ENSORLG00000009299	SPEF1	sperm flagellar 1 [Source:HGNC Symbol;Acc:HGNC:15874]
	ENSORLG00000009337	UBL5	ubiquitin-like 5 [Source:HGNC Symbol;Acc:HGNC:13736]
	ENSORLG00000009485		Uncharacterized protein [Source:UniProtKB/TrEMBL;Acc:H2M0G1]
	ENSORLG00000009594		Uncharacterized protein [Source:UniProtKB/TrEMBL;Acc:H2M0U7]
	ENSORLG00000009639	neb	nebulin [Source:ZFIN;Acc:ZDB-GENE-041111-216]
	ENSORLG00000009664	arl5a	ADP-ribosylation factor-like 5A [Source:ZFIN;Acc:ZDB-GENE-040718-28]
	ENSORLG00000009714	mad1l1	MAD1 mitotic arrest deficient-like 1 [Source:ZFIN;Acc:ZDB-GENE-040426-1081]
	ENSORLG00000009726		Uncharacterized protein [Source:UniProtKB/TrEMBL;Acc:H2M1B9]
	ENSORLG00000009841	tmem167a	transmembrane protein 167A [Source:ZFIN;Acc:ZDB-GENE-050320-29]
	ENSORLG00000009943	morn5	MORN repeat containing 5 [Source:ZFIN;Acc:ZDB-GENE-050522-267]
	ENSORLG00000010040		Uncharacterized protein [Source:UniProtKB/TrEMBL;Acc:H2M2F1]
	ENSORLG00000010052	FAM124A	family with sequence similarity 124A [Source:HGNC Symbol;Acc:HGNC:26413]
	ENSORLG00000010059	mslna	mesothelin a [Source:ZFIN;Acc:ZDB-GENE-120727-9]
	ENSORLG00000010509	dnal4a	dynein, axonemal, light chain 4a [Source:ZFIN;Acc:ZDB-GENE-040801-122]
	ENSORLG00000010587		Uncharacterized protein [Source:UniProtKB/TrEMBL;Acc:H2M4A5]
	ENSORLG00000010634	SUN2	Sad1 and UNC84 domain containing 2 [Source:HGNC Symbol;Acc:HGNC:14210]
	ENSORLG00000010710	LGALS1 (3 of 4)	lectin, galactoside-binding, soluble, 1 [Source:HGNC Symbol;Acc:HGNC:6561]
	ENSORLG00000010796	flrt1a	fibronectin leucine rich transmembrane protein 1a [Source:ZFIN;Acc:ZDB-GENE-080327-22]
	ENSORLG00000010959		Uncharacterized protein [Source:UniProtKB/TrEMBL;Acc:H2M5L0]
	ENSORLG00000011327		Uncharacterized protein [Source:UniProtKB/TrEMBL;Acc:H2M6T9]
	ENSORLG00000011433		Uncharacterized protein [Source:UniProtKB/TrEMBL;Acc:H2M763]
	ENSORLG00000011637		Uncharacterized protein [Source:UniProtKB/TrEMBL;Acc:H2M7Y0]
	ENSORLG00000011698	ddias	DNA damage-induced apoptosis suppressor [Source:ZFIN;Acc:ZDB-GENE-050208-281]
	ENSORLG00000011704		Uncharacterized protein [Source:UniProtKB/TrEMBL;Acc:H2M861]
	ENSORLG00000011736	xirp1	xin actin binding repeat containing 1 [Source:ZFIN;Acc:ZDB-GENE-050221-2]
	ENSORLG00000011962		Uncharacterized protein [Source:UniProtKB/TrEMBL;Acc:H2M907]
	ENSORLG00000011973		Uncharacterized protein [Source:UniProtKB/TrEMBL;Acc:H2M918]
	ENSORLG00000011974		Uncharacterized protein [Source:UniProtKB/TrEMBL;Acc:H2M920]
	ENSORLG00000012009		Uncharacterized protein [Source:UniProtKB/TrEMBL;Acc:H2M957]
	ENSORLG00000012039	si:dkey-204f11.64	si:dkey-204f11.64 [Source:ZFIN;Acc:ZDB-GENE-030131-8332]
	ENSORLG00000012282		Uncharacterized protein [Source:UniProtKB/TrEMBL;Acc:H2MA21]
	ENSORLG00000012486	kcnip2	Kv channel interacting protein 2 [Source:ZFIN;Acc:ZDB-GENE-081031-91]
	ENSORLG00000012547
	ENSORLG00000012623	si:ch211-186e20.2	si:ch211-186e20.2 [Source:ZFIN;Acc:ZDB-GENE-110407-8]
	ENSORLG00000012635	serf2	small EDRK-rich factor 2 [Source:ZFIN;Acc:ZDB-GENE-041108-1]
	ENSORLG00000012652	ELL3 (2 of 2)	elongation factor RNA polymerase II-like 3 [Source:HGNC Symbol;Acc:HGNC:23113]
	ENSORLG00000012656	map1lc3b	microtubule-associated protein 1 light chain 3 beta [Source:ZFIN;Acc:ZDB-GENE-030131-1145]
	ENSORLG00000012755		Uncharacterized protein [Source:UniProtKB/TrEMBL;Acc:H2MBP5]
	ENSORLG00000012847
	ENSORLG00000013060	myhz2	myosin, heavy polypeptide 2, fast muscle specific [Source:ZFIN;Acc:ZDB-GENE-020604-1]
	ENSORLG00000013164	myeov2	myeloma overexpressed 2 [Source:ZFIN;Acc:ZDB-GENE-040426-1883]
	ENSORLG00000013181	tmtopsb	teleost multiple tissue opsin b [Source:ZFIN;Acc:ZDB-GENE-091118-50]
	ENSORLG00000013280
	ENSORLG00000013313	cdc27 (1 of 2)	cell division cycle 27 [Source:ZFIN;Acc:ZDB-GENE-990706-2]
	ENSORLG00000013422	arg1	arginase 1 [Source:ZFIN;Acc:ZDB-GENE-040724-181]
	ENSORLG00000013500	mrpl42	mitochondrial ribosomal protein L42 [Source:ZFIN;Acc:ZDB-GENE-101014-1]
	ENSORLG00000013523	SUMO3	small ubiquitin-like modifier 3 [Source:HGNC Symbol;Acc:HGNC:11124]
	ENSORLG00000013566		Uncharacterized protein [Source:UniProtKB/TrEMBL;Acc:H2MEK3]
	ENSORLG00000013607		Uncharacterized protein [Source:UniProtKB/TrEMBL;Acc:H2MEQ7]
	ENSORLG00000013753		Uncharacterized protein [Source:UniProtKB/TrEMBL;Acc:H2MF77]
	ENSORLG00000013757
	ENSORLG00000013766	fhod3a	formin homology 2 domain containing 3a [Source:ZFIN;Acc:ZDB-GENE-060503-633]
	ENSORLG00000013961		Uncharacterized protein [Source:UniProtKB/TrEMBL;Acc:H2MFX4]
	ENSORLG00000013992		Uncharacterized protein [Source:UniProtKB/TrEMBL;Acc:H2MG10]
	ENSORLG00000014068		Uncharacterized protein [Source:UniProtKB/TrEMBL;Acc:H2MGA5]
	ENSORLG00000014241		Uncharacterized protein [Source:UniProtKB/TrEMBL;Acc:H2MGW9]
	ENSORLG00000014278	tfam	transcription factor A, mitochondrial [Source:ZFIN;Acc:ZDB-GENE-061013-552]
	ENSORLG00000014302	CCDC15	coiled-coil domain containing 15 [Source:HGNC Symbol;Acc:HGNC:25798]
	ENSORLG00000014327		Uncharacterized protein [Source:UniProtKB/TrEMBL;Acc:H2MH65]
	ENSORLG00000014480	plxna4	plexin A4 [Source:ZFIN;Acc:ZDB-GENE-030131-4663]
	ENSORLG00000014632		Uncharacterized protein [Source:UniProtKB/TrEMBL;Acc:H2MI65]
	ENSORLG00000014657
	ENSORLG00000014670	slc17a9a	solute carrier family 17 (vesicular nucleotide transporter), member 9a [Source:ZFIN;Acc:ZDB-GENE-081021-1]
	ENSORLG00000014759	gpx4b (2 of 2)	glutathione peroxidase 4b [Source:ZFIN;Acc:ZDB-GENE-030410-3]
	ENSORLG00000014777		Uncharacterized protein [Source:UniProtKB/TrEMBL;Acc:H2MIP3]
	ENSORLG00000014808		Uncharacterized protein [Source:UniProtKB/TrEMBL;Acc:H2MIT3]
	ENSORLG00000014898	SLCO3A1 (2 of 2)	solute carrier organic anion transporter family, member 3A1 [Source:HGNC Symbol;Acc:HGNC:10952]
	ENSORLG00000015002	rps29	ribosomal protein S29 [Source:ZFIN;Acc:ZDB-GENE-040622-5]
	ENSORLG00000015296		Uncharacterized protein [Source:UniProtKB/TrEMBL;Acc:H2MKE7]
	ENSORLG00000015405		Uncharacterized protein [Source:UniProtKB/TrEMBL;Acc:H2MKR0]
	ENSORLG00000015471		Uncharacterized protein [Source:UniProtKB/TrEMBL;Acc:H2MKZ5]
	ENSORLG00000015473		Uncharacterized protein [Source:UniProtKB/TrEMBL;Acc:H2MKZ9]
	ENSORLG00000015547	si:ch211-210c8.6	si:ch211-210c8.6 [Source:ZFIN;Acc:ZDB-GENE-030131-3630]
	ENSORLG00000015591		Uncharacterized protein [Source:UniProtKB/TrEMBL;Acc:H2MLE5]
	ENSORLG00000015592	mrpl22	mitochondrial ribosomal protein L22 [Source:ZFIN;Acc:ZDB-GENE-080303-28]
	ENSORLG00000015643	cd2ap	CD2-associated protein [Source:ZFIN;Acc:ZDB-GENE-030131-8078]
	ENSORLG00000015785	FAM177B	family with sequence similarity 177, member B [Source:HGNC Symbol;Acc:HGNC:34395]
	ENSORLG00000015811	GALNT8 (1 of 2)	polypeptide N-acetylgalactosaminyltransferase 8 [Source:HGNC Symbol;Acc:HGNC:4130]
	ENSORLG00000015836	gabrb3	gamma-aminobutyric acid (GABA) A receptor, beta 3 [Source:ZFIN;Acc:ZDB-GENE-101102-2]
	ENSORLG00000015867	gabra5 (2 of 2)	gamma-aminobutyric acid (GABA) A receptor, alpha 5 [Source:ZFIN;Acc:ZDB-GENE-081104-30]
	ENSORLG00000015938		Uncharacterized protein [Source:UniProtKB/TrEMBL;Acc:H2MMK5]
	ENSORLG00000016016	TUBA1B	tubulin, alpha 1b [Source:HGNC Symbol;Acc:HGNC:18809]
	ENSORLG00000016178	kcng1	potassium voltage-gated channel, subfamily G, member 1 [Source:ZFIN;Acc:ZDB-GENE-080220-5]
	ENSORLG00000016229	SYNGAP1 (2 of 2)	synaptic Ras GTPase activating protein 1 [Source:HGNC Symbol;Acc:HGNC:11497]
	ENSORLG00000016235	mrps14	mitochondrial ribosomal protein S14 [Source:ZFIN;Acc:ZDB-GENE-060825-75]
	ENSORLG00000016255	tmem63c	transmembrane protein 63C [Source:ZFIN;Acc:ZDB-GENE-120928-2]
	ENSORLG00000016358	WIZ (2 of 3)	widely interspaced zinc finger motifs [Source:HGNC Symbol;Acc:HGNC:30917]
	ENSORLG00000016472	C3orf70	chromosome 3 open reading frame 70 [Source:HGNC Symbol;Acc:HGNC:33731]
	ENSORLG00000016547	elof1 (2 of 2)	ELF1 homolog, elongation factor 1 [Source:ZFIN;Acc:ZDB-GENE-040426-1385]
	ENSORLG00000016550		Uncharacterized protein [Source:UniProtKB/TrEMBL;Acc:H2MPQ6]
	ENSORLG00000016602	nfixb (2 of 2)	nuclear factor I/Xb [Source:ZFIN;Acc:ZDB-GENE-060421-5000]
	ENSORLG00000016680	ndufa12	NADH dehydrogenase (ubiquinone) 1 alpha subcomplex, 12 [Source:ZFIN;Acc:ZDB-GENE-050828-1]
	ENSORLG00000016774		Uncharacterized protein [Source:UniProtKB/TrEMBL;Acc:H2MQG2]
	ENSORLG00000016917	actc1a	actin, alpha, cardiac muscle 1a [Source:ZFIN;Acc:ZDB-GENE-040520-4]
	ENSORLG00000016990	psma8	proteasome (prosome, macropain) subunit, alpha type, 8 [Source:ZFIN;Acc:ZDB-GENE-040426-2194]
	ENSORLG00000017411	nots	nothepsin [Source:ZFIN;Acc:ZDB-GENE-010620-1]
	ENSORLG00000017514	cox7a2a	cytochrome c oxidase subunit VIIa polypeptide 2a (liver) [Source:ZFIN;Acc:ZDB-GENE-050522-153]
	ENSORLG00000017599	myoz2a	myozenin 2a [Source:ZFIN;Acc:ZDB-GENE-040426-1880]
	ENSORLG00000017612	higd1a	HIG1 hypoxia inducible domain family, member 1A [Source:ZFIN;Acc:ZDB-GENE-030826-15]
	ENSORLG00000017634	lingo2b	leucine rich repeat and Ig domain containing 2b [Source:ZFIN;Acc:ZDB-GENE-080723-57]
	ENSORLG00000017860		Uncharacterized protein [Source:UniProtKB/TrEMBL;Acc:H2MU91]
	ENSORLG00000017932	PVRL4 (3 of 4)	poliovirus receptor-related 4 [Source:HGNC Symbol;Acc:HGNC:19688]
	ENSORLG00000017952		Uncharacterized protein [Source:UniProtKB/TrEMBL;Acc:H2MUK6]
	ENSORLG00000017984		Uncharacterized protein [Source:UniProtKB/TrEMBL;Acc:H2MUQ5]
	ENSORLG00000018022		Uncharacterized protein [Source:UniProtKB/TrEMBL;Acc:H2MUV1]
	ENSORLG00000018099		Uncharacterized protein [Source:UniProtKB/TrEMBL;Acc:H2MV42]
	ENSORLG00000018384		Uncharacterized protein [Source:UniProtKB/TrEMBL;Acc:H2MW02]
	ENSORLG00000018395		Uncharacterized protein [Source:UniProtKB/TrEMBL;Acc:H2MW15]
	ENSORLG00000018403	mrgbp	MRG/MORF4L binding protein [Source:ZFIN;Acc:ZDB-GENE-040426-1698]
	ENSORLG00000018406		Uncharacterized protein [Source:UniProtKB/TrEMBL;Acc:H2MW22]
	ENSORLG00000018445		Uncharacterized protein [Source:UniProtKB/TrEMBL;Acc:H2MW61]
	ENSORLG00000018452		Uncharacterized protein [Source:UniProtKB/TrEMBL;Acc:H2MW68]
	ENSORLG00000018463	nme2b.2	NME/NM23 nucleoside diphosphate kinase 2b, tandem duplicate 2 [Source:ZFIN;Acc:ZDB-GENE-000210-33]
	ENSORLG00000018483	cox8b	cytochrome c oxidase subunit 8b [Source:ZFIN;Acc:ZDB-GENE-110620-4]
	ENSORLG00000018499	C11orf24	chromosome 11 open reading frame 24 [Source:HGNC Symbol;Acc:HGNC:1174]
	ENSORLG00000018591	acbd4	acyl-CoA binding domain containing 4 [Source:ZFIN;Acc:ZDB-GENE-040426-2074]
	ENSORLG00000018634		Uncharacterized protein [Source:UniProtKB/TrEMBL;Acc:H2MWN7]
	ENSORLG00000018659		Uncharacterized protein [Source:UniProtKB/TrEMBL;Acc:H2MWR5]
	ENSORLG00000018672		Uncharacterized protein [Source:UniProtKB/TrEMBL;Acc:H2MWS4]
	ENSORLG00000018690		Uncharacterized protein [Source:UniProtKB/TrEMBL;Acc:H2MWU1]
	ENSORLG00000018717		Uncharacterized protein [Source:UniProtKB/TrEMBL;Acc:H2MWW1]
	ENSORLG00000018721
	ENSORLG00000018771		Uncharacterized protein [Source:UniProtKB/TrEMBL;Acc:H2MX07]
	ENSORLG00000018789		Uncharacterized protein [Source:UniProtKB/TrEMBL;Acc:H2MX27]
	ENSORLG00000018864		Uncharacterized protein [Source:UniProtKB/TrEMBL;Acc:H2MX96]
	ENSORLG00000019013		Uncharacterized protein [Source:UniProtKB/TrEMBL;Acc:H2MXP4]
	ENSORLG00000019047	SERINC4	serine incorporator 4 [Source:HGNC Symbol;Acc:HGNC:32237]
	ENSORLG00000019092		Uncharacterized protein [Source:UniProtKB/TrEMBL;Acc:H2MXX1]
	ENSORLG00000019106		Uncharacterized protein [Source:UniProtKB/TrEMBL;Acc:H2MXY2]
	ENSORLG00000019148		Uncharacterized protein [Source:UniProtKB/TrEMBL;Acc:H2MY14]
	ENSORLG00000019157		Uncharacterized protein [Source:UniProtKB/TrEMBL;Acc:H2MY22]
	ENSORLG00000019361		Uncharacterized protein [Source:UniProtKB/TrEMBL;Acc:H2MYL5]
	ENSORLG00000019514		Uncharacterized protein [Source:UniProtKB/TrEMBL;Acc:H2MZ06]
	ENSORLG00000019578
	ENSORLG00000019585
	ENSORLG00000019619		Uncharacterized protein [Source:UniProtKB/TrEMBL;Acc:H2MZB5]
	ENSORLG00000019638		Uncharacterized protein [Source:UniProtKB/TrEMBL;Acc:H2MZD1]
	ENSORLG00000019675
	ENSORLG00000019700	RNH1 (21 of 23)	ribonuclease/angiogenin inhibitor 1 [Source:HGNC Symbol;Acc:HGNC:10074]
	ENSORLG00000019703		Uncharacterized protein [Source:UniProtKB/TrEMBL;Acc:H2MZI3]
	ENSORLG00000019805		Uncharacterized protein [Source:UniProtKB/TrEMBL;Acc:H2MZT5]
	ENSORLG00000019821	cep41	centrosomal protein 41 [Source:ZFIN;Acc:ZDB-GENE-040704-35]
	ENSORLG00000019835	atp5j	ATP synthase, H+ transporting, mitochondrial Fo complex, subunit F6 [Source:ZFIN;Acc:ZDB-GENE-040426-2534]
	ENSORLG00000019866		Uncharacterized protein [Source:UniProtKB/TrEMBL;Acc:H2MZZ3]
	ENSORLG00000019881		Uncharacterized protein [Source:UniProtKB/TrEMBL;Acc:H2N007]
	ENSORLG00000019915		Uncharacterized protein [Source:UniProtKB/TrEMBL;Acc:H2N039]
	ENSORLG00000019924		Uncharacterized protein [Source:UniProtKB/TrEMBL;Acc:H2N051]
	ENSORLG00000019927		Uncharacterized protein [Source:UniProtKB/TrEMBL;Acc:H2N056]
	ENSORLG00000019931		Uncharacterized protein [Source:UniProtKB/TrEMBL;Acc:H2N061]
	ENSORLG00000019940		Uncharacterized protein [Source:UniProtKB/TrEMBL;Acc:H2N073]
	ENSORLG00000019965		Uncharacterized protein [Source:UniProtKB/TrEMBL;Acc:H2N095]
	ENSORLG00000020163		Uncharacterized protein [Source:UniProtKB/TrEMBL;Acc:H2N0U2]
	ENSORLG00000020166	dpy30	dpy-30 histone methyltransferase complex regulatory subunit [Source:ZFIN;Acc:ZDB-GENE-040718-136]
	ENSORLG00000020176		Uncharacterized protein [Source:UniProtKB/TrEMBL;Acc:H2N0V2]
	ENSORLG00000020245		Uncharacterized protein [Source:UniProtKB/TrEMBL;Acc:H2N122]
	ENSORLG00000020319		Uncharacterized protein [Source:UniProtKB/TrEMBL;Acc:H2N194]
	ENSORLG00000020332	zdhhc16b	zinc finger, DHHC-type containing 16b [Source:ZFIN;Acc:ZDB-GENE-040426-1301]
	ENSORLG00000020333		Uncharacterized protein [Source:UniProtKB/TrEMBL;Acc:H2N1A7]
	ENSORLG00000020339	glra3	glycine receptor, alpha 3 [Source:ZFIN;Acc:ZDB-GENE-020402-1]
	ENSORLG00000020383		Uncharacterized protein [Source:UniProtKB/TrEMBL;Acc:H2N1F9]
	ENSORLG00000020397		Uncharacterized protein [Source:UniProtKB/TrEMBL;Acc:H2N1H2]
	ENSORLG00000020412	tacr3l (2 of 2)	tachykinin receptor 3-like [Source:ZFIN;Acc:ZDB-GENE-061207-19]
	ENSORLG00000020436	mllt4a	myeloid/lymphoid or mixed-lineage leukemia; translocated to, 4a [Source:ZFIN;Acc:ZDB-GENE-050419-52]
	ENSORLG00000020459		Uncharacterized protein [Source:UniProtKB/TrEMBL;Acc:H2N1P3]
	ENSORLG00000020523		Uncharacterized protein [Source:UniProtKB/TrEMBL;Acc:H2N1W2]
	ENSORLG00000020588		Uncharacterized protein [Source:UniProtKB/TrEMBL;Acc:H2N231]
	ENSORLG00000020600	acox3 (2 of 3)	acyl-CoA oxidase 3, pristanoyl [Source:ZFIN;Acc:ZDB-GENE-040426-2163]
	ENSORLG00000020809	kpna7	karyopherin alpha 7 (importin alpha 8) [Source:ZFIN;Acc:ZDB-GENE-040426-2023]
	ENSORLG00000020857		Uncharacterized protein [Source:UniProtKB/TrEMBL;Acc:H2N2Y8]
	ENSORLG00000021763	COX1	cytochrome c oxidase subunit I (mitochondrion) [Source:RefSeq peptide;Acc:NP_739817]
	ENSORLG00000021766	COX2	cytochrome c oxidase subunit II (mitochondrion) [Source:RefSeq peptide;Acc:NP_739818]
	B - Genes upregulated in male mutants
	Gene ID	Symbol	Description
	ENSORLG00000000129	cart2 (1 of 2)	cocaine- and amphetamine-regulated transcript 2 [Source:ZFIN;Acc:ZDB-GENE-050417-23]
	ENSORLG00000000164	MMP23B	matrix metallopeptidase 23B [Source:HGNC Symbol;Acc:HGNC:7171]
	ENSORLG00000000391	ctrb1	chymotrypsinogen B1 [Source:ZFIN;Acc:ZDB-GENE-030131-1171]
	ENSORLG00000000809	NEU3 (1 of 2)	sialidase 3 (membrane sialidase) [Source:HGNC Symbol;Acc:HGNC:7760]
	ENSORLG00000000929	nog1	noggin 1 [Source:ZFIN;Acc:ZDB-GENE-991206-8]
	ENSORLG00000000949	TMEM100 (1 of 2)	transmembrane protein 100 [Source:HGNC Symbol;Acc:HGNC:25607]
	ENSORLG00000000965	cpa2	carboxypeptidase A2 (pancreatic) [Source:ZFIN;Acc:ZDB-GENE-040801-182]
	ENSORLG00000001085	LGALS4	lectin, galactoside-binding, soluble, 4 [Source:HGNC Symbol;Acc:HGNC:6565]
	ENSORLG00000001285	uroc1	urocanate hydratase 1 [Source:ZFIN;Acc:ZDB-GENE-081022-148]
	ENSORLG00000001315
	ENSORLG00000001572	aqp12	aquaporin 12 [Source:ZFIN;Acc:ZDB-GENE-040718-310]
	ENSORLG00000001650	cybb	cytochrome b-245, beta polypeptide (chronic granulomatous disease) [Source:ZFIN;Acc:ZDB-GENE-040426-1380]
	ENSORLG00000001759	EREG	epiregulin [Source:HGNC Symbol;Acc:HGNC:3443]
	ENSORLG00000001910	myoc (1 of 2)	myocilin [Source:ZFIN;Acc:ZDB-GENE-050425-2]
	ENSORLG00000001955	CD248 (1 of 2)	CD248 molecule, endosialin [Source:HGNC Symbol;Acc:HGNC:18219]
	ENSORLG00000002354	zgc:113223	zgc:113223 [Source:ZFIN;Acc:ZDB-GENE-050320-127]
	ENSORLG00000002476	CXCR5	chemokine (C-X-C motif) receptor 5 [Source:HGNC Symbol;Acc:HGNC:1060]
	ENSORLG00000002585	IL4I1 (1 of 4)	interleukin 4 induced 1 [Source:HGNC Symbol;Acc:HGNC:19094]
	ENSORLG00000002695		Uncharacterized protein [Source:UniProtKB/TrEMBL;Acc:H2LBT0]
	ENSORLG00000002696	lrrc45	leucine rich repeat containing 45 [Source:ZFIN;Acc:ZDB-GENE-121214-317]
	ENSORLG00000002713	olgc6	Oryzias latipes membrane guanylyl cyclase (olgc6), mRNA. [Source:RefSeq mRNA;Acc:NM_001105098]
	ENSORLG00000002955		Uncharacterized protein [Source:UniProtKB/TrEMBL;Acc:H2LCQ2]
	ENSORLG00000003097		Uncharacterized protein [Source:UniProtKB/TrEMBL;Acc:H2LD59]
	ENSORLG00000003335	si:dkey-10p5.7	si:dkey-10p5.7 [Source:ZFIN;Acc:ZDB-GENE-061207-47]
	ENSORLG00000003592	htr7	5-hydroxytryptamine (serotonin) receptor 7 [Source:ZFIN;Acc:ZDB-GENE-130530-666]
	ENSORLG00000003999	lhx8b	LIM homeobox 8b [Source:ZFIN;Acc:ZDB-GENE-081105-153]
	ENSORLG00000004534	ela2	elastase 2 [Source:ZFIN;Acc:ZDB-GENE-041117-1]
	ENSORLG00000004540
	ENSORLG00000004586	ela2l	elastase 2 like [Source:ZFIN;Acc:ZDB-GENE-040511-1]
	ENSORLG00000004675		Uncharacterized protein [Source:UniProtKB/TrEMBL;Acc:H2LIQ3]
	ENSORLG00000004687	mafk	v-maf avian musculoaponeurotic fibrosarcoma oncogene homolog K [Source:ZFIN;Acc:ZDB-GENE-040624-9]
	ENSORLG00000004727	gpnmb	glycoprotein (transmembrane) nmb [Source:ZFIN;Acc:ZDB-GENE-060503-106]
	ENSORLG00000004800		Uncharacterized protein [Source:UniProtKB/TrEMBL;Acc:H2LJ63]
	ENSORLG00000005046	kctd12.2	potassium channel tetramerisation domain containing 12.2 [Source:ZFIN;Acc:ZDB-GENE-060117-4]
	ENSORLG00000005069	si:dkeyp-72g9.4	si:dkeyp-72g9.4 [Source:ZFIN;Acc:ZDB-GENE-031204-23]
	ENSORLG00000005230	gb	hemoglobin subunit beta-like [Source:RefSeq peptide;Acc:NP_001265828]
	ENSORLG00000005762	IDO1	indoleamine 2,3-dioxygenase 1 [Source:HGNC Symbol;Acc:HGNC:6059]
	ENSORLG00000005784	hp	haptoglobin [Source:ZFIN;Acc:ZDB-GENE-030131-1259]
	ENSORLG00000005883	si:ch73-160i9.2	si:ch73-160i9.2 [Source:ZFIN;Acc:ZDB-GENE-130530-564]
	ENSORLG00000006426	ctrl	chymotrypsin-like [Source:ZFIN;Acc:ZDB-GENE-040912-147]
	ENSORLG00000006594
	ENSORLG00000006922	CELA1 (1 of 2)	chymotrypsin-like elastase family, member 1 [Source:HGNC Symbol;Acc:HGNC:3308]
	ENSORLG00000006967	CELA1 (2 of 2)	chymotrypsin-like elastase family, member 1 [Source:HGNC Symbol;Acc:HGNC:3308]
	ENSORLG00000007410	si:dkey-12l12.1	si:dkey-12l12.1 [Source:ZFIN;Acc:ZDB-GENE-091204-232]
	ENSORLG00000007525	trpm1b	transient receptor potential cation channel, subfamily M, member 1b [Source:ZFIN;Acc:ZDB-GENE-070424-31]
	ENSORLG00000007559	MLANA	melan-A [Source:HGNC Symbol;Acc:HGNC:7124]
	ENSORLG00000007800		Uncharacterized protein [Source:UniProtKB/TrEMBL;Acc:H2LUJ6]
	ENSORLG00000007849	cxcl19	chemokine (C-X-C motif) ligand 19 [Source:ZFIN;Acc:ZDB-GENE-140708-2]
	ENSORLG00000008560	pdia2	protein disulfide isomerase family A, member 2 [Source:ZFIN;Acc:ZDB-GENE-040426-705]
	ENSORLG00000008686	FAM163A	family with sequence similarity 163, member A [Source:HGNC Symbol;Acc:HGNC:28274]
	ENSORLG00000009274	rnf151	ring finger protein 151 [Source:ZFIN;Acc:ZDB-GENE-121214-234]
	ENSORLG00000009368	lox	lysyl oxidase [Source:ZFIN;Acc:ZDB-GENE-040426-2398]
	ENSORLG00000009441	pdc	Oryzias latipes cone type phosducin (LOC100422798), mRNA. [Source:RefSeq mRNA;Acc:NM_001177895]
	ENSORLG00000009780		Uncharacterized protein [Source:UniProtKB/TrEMBL;Acc:H2M1I8]
	ENSORLG00000009925		Uncharacterized protein [Source:UniProtKB/TrEMBL;Acc:H2M217]
	ENSORLG00000010562	fgl2b	fibrinogen-like 2b [Source:ZFIN;Acc:ZDB-GENE-120709-53]
	ENSORLG00000010753	nitr9 (2 of 19)	novel immune-type receptor 9 [Source:ZFIN;Acc:ZDB-GENE-041001-6]
	ENSORLG00000011352	il13ra1	interleukin 13 receptor, alpha 1 [Source:ZFIN;Acc:ZDB-GENE-060503-103]
	ENSORLG00000011401	bhlhe41	basic helix-loop-helix family, member e41 [Source:ZFIN;Acc:ZDB-GENE-050419-146]
	ENSORLG00000011557		Uncharacterized protein [Source:UniProtKB/TrEMBL;Acc:H2M7L7]
	ENSORLG00000011740	SLC41A3	solute carrier family 41, member 3 [Source:HGNC Symbol;Acc:HGNC:31046]
	ENSORLG00000012030	styk1	serine/threonine/tyrosine kinase 1 [Source:ZFIN;Acc:ZDB-GENE-030131-3435]
	ENSORLG00000012076	kcnk3a	potassium channel, subfamily K, member 3a [Source:ZFIN;Acc:ZDB-GENE-040724-171]
	ENSORLG00000012439	ccr9b	chemokine (C-C motif) receptor 9b [Source:ZFIN;Acc:ZDB-GENE-070301-3]
	ENSORLG00000012589	foxc1	Oryzias latipes forkhead box C1a (LOC100301605), mRNA. [Source:RefSeq mRNA;Acc:NM_001160451]
	ENSORLG00000012712	irf4b	interferon regulatory factor 4b [Source:ZFIN;Acc:ZDB-GENE-041001-131]
	ENSORLG00000012776	cd4	CD4 molecule [Source:ZFIN;Acc:ZDB-GENE-100922-280]
	ENSORLG00000012785	si:dkey-61p9.11 (2 of 2)	si:dkey-61p9.11 [Source:ZFIN;Acc:ZDB-GENE-041210-242]
	ENSORLG00000013386	tmed6	transmembrane emp24 protein transport domain containing 6 [Source:ZFIN;Acc:ZDB-GENE-131121-182]
	ENSORLG00000013582		Uncharacterized protein [Source:UniProtKB/TrEMBL;Acc:H2MEM6]
	ENSORLG00000013603	tryp	Oryzias latipes trypsinogen (tryp), mRNA. [Source:RefSeq mRNA;Acc:NM_001104900]
	ENSORLG00000013716	ATP5J2	ATP synthase, H+ transporting, mitochondrial Fo complex, subunit F2 [Source:HGNC Symbol;Acc:HGNC:848]
	ENSORLG00000014351	cplx3b	complexin 3b [Source:ZFIN;Acc:ZDB-GENE-091204-403]
	ENSORLG00000014439	CEL (1 of 3)	carboxyl ester lipase [Source:HGNC Symbol;Acc:HGNC:1848]
	ENSORLG00000014453	mmp13b	matrix metallopeptidase 13b [Source:ZFIN;Acc:ZDB-GENE-030131-6152]
	ENSORLG00000014464	CEL (2 of 3)	carboxyl ester lipase [Source:HGNC Symbol;Acc:HGNC:1848]
	ENSORLG00000014481	pdzph1	PDZ and pleckstrin homology domains 1 [Source:ZFIN;Acc:ZDB-GENE-090313-385]
	ENSORLG00000014572	ccl34b.3	chemokine (C-C motif) ligand 34b, duplicate 3 [Source:ZFIN;Acc:ZDB-GENE-130603-64]
	ENSORLG00000014812	C7 (2 of 2)	complement component 7 [Source:HGNC Symbol;Acc:HGNC:1346]
	ENSORLG00000014843	c6	complement component 6 [Source:ZFIN;Acc:ZDB-GENE-040426-1358]
	ENSORLG00000015032	cebpb	CCAAT/enhancer binding protein (C/EBP), beta [Source:ZFIN;Acc:ZDB-GENE-020111-3]
	ENSORLG00000015279	nr4a1	nuclear receptor subfamily 4, group A, member 1 [Source:ZFIN;Acc:ZDB-GENE-040704-11]
	ENSORLG00000015372	ADGRG3 (2 of 2)	adhesion G protein-coupled receptor G3 [Source:HGNC Symbol;Acc:HGNC:13728]
	ENSORLG00000015380		Uncharacterized protein [Source:UniProtKB/TrEMBL;Acc:H2MKN4]
	ENSORLG00000016098	TMEM179	transmembrane protein 179 [Source:HGNC Symbol;Acc:HGNC:20137]
	ENSORLG00000016192	paqr8	Oryzias latipes G protein coupled progestin receptor beta (olgpcpr-beta), mRNA. [Source:RefSeq mRNA;Acc:NM_001201495]
	ENSORLG00000016232	g0s2	G0/G1 switch 2 [Source:ZFIN;Acc:ZDB-GENE-081022-103]
	ENSORLG00000016356	pglyrp2 (2 of 2)	peptidoglycan recognition protein 2 [Source:ZFIN;Acc:ZDB-GENE-071227-1]
	ENSORLG00000016428	CEL (3 of 3)	carboxyl ester lipase [Source:HGNC Symbol;Acc:HGNC:1848]
	ENSORLG00000016491	tcf21	transcription factor 21 [Source:ZFIN;Acc:ZDB-GENE-051113-88]
	ENSORLG00000017224	isg12(1)	Oryzias latipes interferon alpha-inducible protein 27, mitochondrial-like (isg12(1)), mRNA. [Source:RefSeq mRNA;Acc:NM_001278818]
	ENSORLG00000017261	c1qb	complement component 1, q subcomponent, B chain [Source:ZFIN;Acc:ZDB-GENE-040801-223]
	ENSORLG00000017392	RGS9	regulator of G-protein signaling 9 [Source:HGNC Symbol;Acc:HGNC:10004]
	ENSORLG00000017443	pyya	peptide YYa [Source:ZFIN;Acc:ZDB-GENE-980526-71]
	ENSORLG00000017569	marcksl1a	MARCKS-like 1a [Source:ZFIN;Acc:ZDB-GENE-040426-2146]
	ENSORLG00000017760	dct	dopachrome tautomerase [Source:ZFIN;Acc:ZDB-GENE-000508-1]
	ENSORLG00000017883	clul1	clusterin-like 1 (retinal) [Source:ZFIN;Acc:ZDB-GENE-031118-57]
	ENSORLG00000018286	nupr1	nuclear protein 1 [Source:ZFIN;Acc:ZDB-GENE-030131-4653]
	ENSORLG00000018361	pla2g1b	phospholipase A2, group IB (pancreas) [Source:ZFIN;Acc:ZDB-GENE-070117-1]
	ENSORLG00000018697	mpp2a	membrane protein, palmitoylated 2a (MAGUK p55 subfamily member 2) [Source:ZFIN;Acc:ZDB-GENE-071004-82]
	ENSORLG00000018791		Uncharacterized protein [Source:UniProtKB/TrEMBL;Acc:H2MX32]
	ENSORLG00000018839
	ENSORLG00000019409		Uncharacterized protein [Source:UniProtKB/TrEMBL;Acc:H2MYR3]
	ENSORLG00000019447	pcsk1nl	proprotein convertase subtilisin/kexin type 1 inhibitor, like [Source:ZFIN;Acc:ZDB-GENE-090427-2]
	ENSORLG00000019499	ASTL (10 of 10)	astacin-like metallo-endopeptidase (M12 family) [Source:HGNC Symbol;Acc:HGNC:31704]
	ENSORLG00000019501		Uncharacterized protein [Source:UniProtKB/TrEMBL;Acc:H2MYZ1]
	ENSORLG00000019565
	ENSORLG00000019617	ncf1	neutrophil cytosolic factor 1 [Source:ZFIN;Acc:ZDB-GENE-031006-6]
	ENSORLG00000019810	CPA1 (2 of 2)	carboxypeptidase A1 (pancreatic) [Source:HGNC Symbol;Acc:HGNC:2296]
	ENSORLG00000019968	hypk	huntingtin interacting protein K [Source:ZFIN;Acc:ZDB-GENE-080515-6]
	ENSORLG00000020006	zgc:92137	zgc:92137 [Source:ZFIN;Acc:ZDB-GENE-040801-179]
	ENSORLG00000020082	IER2 (2 of 2)	immediate early response 2 [Source:HGNC Symbol;Acc:HGNC:28871]
	ENSORLG00000020190	mipa	major intrinsic protein of lens fiber a [Source:ZFIN;Acc:ZDB-GENE-040801-41]
	ENSORLG00000020212	stx11a (2 of 2)	syntaxin 11a [Source:ZFIN;Acc:ZDB-GENE-040426-2564]
	ENSORLG00000020273	slc1a4	solute carrier family 1 (glutamate/neutral amino acid transporter), member 4 [Source:ZFIN;Acc:ZDB-GENE-030616-566]
	ENSORLG00000020532	plg	plasminogen [Source:ZFIN;Acc:ZDB-GENE-030131-1411]
	ENSORLG00000020754	try	trypsin [Source:ZFIN;Acc:ZDB-GENE-010131-7]
	ENSORLG00000020860	fgf2	fibroblast growth factor 2 [Source:ZFIN;Acc:ZDB-GENE-040318-1]
	C - Genes downregulated in female mutants
	Gene ID	Symbol	Description
	ENSORLG00000000035	RNH1 (2 of 23)	ribonuclease/angiogenin inhibitor 1 [Source:HGNC Symbol;Acc:HGNC:10074]
	ENSORLG00000000202		Uncharacterized protein [Source:UniProtKB/TrEMBL;Acc:H2L3C7]
	ENSORLG00000000209
	ENSORLG00000000276		Uncharacterized protein [Source:UniProtKB/TrEMBL;Acc:H2L3L3]
	ENSORLG00000000333
	ENSORLG00000000380
	ENSORLG00000000513		Uncharacterized protein [Source:UniProtKB/TrEMBL;Acc:H2L4D7]
	ENSORLG00000000633	vox	ventral homeobox [Source:ZFIN;Acc:ZDB-GENE-010108-1]
	ENSORLG00000000703	cilp2	cartilage intermediate layer protein 2 [Source:ZFIN;Acc:ZDB-GENE-050208-436]
	ENSORLG00000000732	lrtm2b	leucine-rich repeats and transmembrane domains 2b [Source:ZFIN;Acc:ZDB-GENE-131121-544]
	ENSORLG00000000739
	ENSORLG00000000749		Uncharacterized protein [Source:UniProtKB/TrEMBL;Acc:H2L554]
	ENSORLG00000000782	zgc:56585 (2 of 3)	zgc:56585 [Source:ZFIN;Acc:ZDB-GENE-040426-1084]
	ENSORLG00000001011		Uncharacterized protein [Source:UniProtKB/TrEMBL;Acc:H2L603]
	ENSORLG00000001019	ZHX2 (1 of 2)	zinc fingers and homeoboxes 2 [Source:HGNC Symbol;Acc:HGNC:18513]
	ENSORLG00000001034	ndufa1	NADH dehydrogenase (ubiquinone) 1 alpha subcomplex, 1 [Source:ZFIN;Acc:ZDB-GENE-040625-168]
	ENSORLG00000001058		Uncharacterized protein [Source:UniProtKB/TrEMBL;Acc:H2L661]
	ENSORLG00000001099	pbrm1l (1 of 7)	polybromo 1, like [Source:ZFIN;Acc:ZDB-GENE-010501-3]
	ENSORLG00000001146		Uncharacterized protein [Source:UniProtKB/TrEMBL;Acc:H2L6G2]
	ENSORLG00000001181
	ENSORLG00000001284	NAALADL1	N-acetylated alpha-linked acidic dipeptidase-like 1 [Source:HGNC Symbol;Acc:HGNC:23536]
	ENSORLG00000001293	ARL14EP (2 of 2)	ADP-ribosylation factor-like 14 effector protein [Source:HGNC Symbol;Acc:HGNC:26798]
	ENSORLG00000001340	inhbb	inhibin, beta B [Source:ZFIN;Acc:ZDB-GENE-990415-2]
	ENSORLG00000001424	irf2bp2a	interferon regulatory factor 2 binding protein 2a [Source:ZFIN;Acc:ZDB-GENE-030131-7809]
	ENSORLG00000001482	tatdn2 (2 of 2)	TatD DNase domain containing 2 [Source:ZFIN;Acc:ZDB-GENE-081022-51]
	ENSORLG00000001564		Uncharacterized protein [Source:UniProtKB/TrEMBL;Acc:H2L7W9]
	ENSORLG00000001595	atp11c	ATPase, Class VI, type 11C [Source:ZFIN;Acc:ZDB-GENE-030616-51]
	ENSORLG00000001818	slc6a11a (1 of 2)	solute carrier family 6 (neurotransmitter transporter), member 11a [Source:ZFIN;Acc:ZDB-GENE-030131-3729]
	ENSORLG00000001887	mybpc2a	myosin binding protein C, fast type a [Source:ZFIN;Acc:ZDB-GENE-060901-1]
	ENSORLG00000001961	rpl10	ribosomal protein L10 [Source:ZFIN;Acc:ZDB-GENE-030131-8656]
	ENSORLG00000002015	scoca	short coiled-coil protein a [Source:ZFIN;Acc:ZDB-GENE-061013-114]
	ENSORLG00000002150	snrpg	small nuclear ribonucleoprotein polypeptide G [Source:ZFIN;Acc:ZDB-GENE-040912-105]
	ENSORLG00000002159	ubl3b	ubiquitin-like 3b [Source:ZFIN;Acc:ZDB-GENE-040630-4]
	ENSORLG00000002221		Uncharacterized protein [Source:UniProtKB/TrEMBL;Acc:H2LA54]
	ENSORLG00000002259	lmo4b	LIM domain only 4b [Source:ZFIN;Acc:ZDB-GENE-030131-3570]
	ENSORLG00000002320	eomesa	eomesodermin homolog a [Source:ZFIN;Acc:ZDB-GENE-001228-1]
	ENSORLG00000002415		Uncharacterized protein [Source:UniProtKB/TrEMBL;Acc:H2LAT5]
	ENSORLG00000002428		Uncharacterized protein [Source:UniProtKB/TrEMBL;Acc:H2LAV0]
	ENSORLG00000002431		Uncharacterized protein [Source:UniProtKB/TrEMBL;Acc:H2LAV3]
	ENSORLG00000002538		Uncharacterized protein [Source:UniProtKB/TrEMBL;Acc:H2LB88]
	ENSORLG00000002577	unc119b	unc-119 homolog b (C. elegans) [Source:ZFIN;Acc:ZDB-GENE-050201-2]
	ENSORLG00000002579		Uncharacterized protein [Source:UniProtKB/TrEMBL;Acc:H2LBE0]
	ENSORLG00000002592	gosr1 (1 of 2)	golgi SNAP receptor complex member 1 [Source:ZFIN;Acc:ZDB-GENE-050417-133]
	ENSORLG00000002601	aifm5	apoptosis-inducing factor, mitochondrion-associated, 5 [Source:ZFIN;Acc:ZDB-GENE-091118-96]
	ENSORLG00000002655	mrps21	mitochondrial ribosomal protein S21 [Source:ZFIN;Acc:ZDB-GENE-070615-13]
	ENSORLG00000002880		Uncharacterized protein [Source:UniProtKB/TrEMBL;Acc:H2LCF9]
	ENSORLG00000002981	sdc4	syndecan 4 [Source:ZFIN;Acc:ZDB-GENE-061111-1]
	ENSORLG00000003090		Uncharacterized protein [Source:UniProtKB/TrEMBL;Acc:H2LD52]
	ENSORLG00000003195		Uncharacterized protein [Source:UniProtKB/TrEMBL;Acc:H2LDH2]
	ENSORLG00000003268	cadm2b	cell adhesion molecule 2b [Source:ZFIN;Acc:ZDB-GENE-080506-3]
	ENSORLG00000003279	sumo2	small ubiquitin-related modifier 2 [Source:RefSeq peptide;Acc:NP_001165517]
	ENSORLG00000003307		Uncharacterized protein [Source:UniProtKB/TrEMBL;Acc:H2LDU5]
	ENSORLG00000003361	prph2b	peripherin 2b (retinal degeneration, slow) [Source:ZFIN;Acc:ZDB-GENE-000616-9]
	ENSORLG00000003391	COA4	cytochrome c oxidase assembly factor 4 homolog [Source:HGNC Symbol;Acc:HGNC:24604]
	ENSORLG00000003414	FAM103A1	family with sequence similarity 103, member A1 [Source:HGNC Symbol;Acc:HGNC:31022]
	ENSORLG00000003438	ppp1r1b	protein phosphatase 1, regulatory (inhibitor) subunit 1B [Source:ZFIN;Acc:ZDB-GENE-120126-1]
	ENSORLG00000003559	slc43a1a	solute carrier family 43 (amino acid system L transporter), member 1a [Source:ZFIN;Acc:ZDB-GENE-030131-6327]
	ENSORLG00000003721	pcgf5a	polycomb group ring finger 5a [Source:ZFIN;Acc:ZDB-GENE-080723-33]
	ENSORLG00000003750	arsg	arylsulfatase G [Source:ZFIN;Acc:ZDB-GENE-060503-154]
	ENSORLG00000003765	rorca	RAR-related orphan receptor C a [Source:ZFIN;Acc:ZDB-GENE-990415-250]
	ENSORLG00000003879	tcta	T-cell leukemia translocation altered gene [Source:ZFIN;Acc:ZDB-GENE-040718-325]
	ENSORLG00000003919
	ENSORLG00000003992	foxj3	forkhead box J3 [Source:ZFIN;Acc:ZDB-GENE-101005-1]
	ENSORLG00000004089	ufm1	ubiquitin-fold modifier 1 [Source:ZFIN;Acc:ZDB-GENE-040426-2930]
	ENSORLG00000004161	si:ch73-141c7.1	si:ch73-141c7.1 [Source:ZFIN;Acc:ZDB-GENE-040426-1760]
	ENSORLG00000004213		Uncharacterized protein [Source:UniProtKB/TrEMBL;Acc:H2LH22]
	ENSORLG00000004244	GADL1	glutamate decarboxylase-like 1 [Source:HGNC Symbol;Acc:HGNC:27949]
	ENSORLG00000004265	ESPN	espin [Source:HGNC Symbol;Acc:HGNC:13281]
	ENSORLG00000004536	gosr2	golgi SNAP receptor complex member 2 [Source:ZFIN;Acc:ZDB-GENE-030131-3290]
	ENSORLG00000004537	smim15	small integral membrane protein 15 [Source:ZFIN;Acc:ZDB-GENE-070410-48]
	ENSORLG00000004554	hrh1	histamine receptor H1 [Source:ZFIN;Acc:ZDB-GENE-070531-3]
	ENSORLG00000004618	slitrk6	SLIT and NTRK-like family, member 6 [Source:ZFIN;Acc:ZDB-GENE-030131-2816]
	ENSORLG00000004629	abcg8	ATP-binding cassette, sub-family G (WHITE), member 8 [Source:ZFIN;Acc:ZDB-GENE-050517-41]
	ENSORLG00000004688	znf362b	zinc finger protein 362b [Source:ZFIN;Acc:ZDB-GENE-070424-35]
	ENSORLG00000004748	KCNIP4	Kv channel interacting protein 4 [Source:HGNC Symbol;Acc:HGNC:30083]
	ENSORLG00000004925	sf3b5	splicing factor 3b, subunit 5 [Source:ZFIN;Acc:ZDB-GENE-040718-181]
	ENSORLG00000005014	chl1a	cell adhesion molecule L1-like a [Source:ZFIN;Acc:ZDB-GENE-090313-201]
	ENSORLG00000005027	gper1	G protein-coupled estrogen receptor 1 [Source:ZFIN;Acc:ZDB-GENE-090311-1]
	ENSORLG00000005138	tmem59l	transmembrane protein 59-like [Source:ZFIN;Acc:ZDB-GENE-040426-2651]
	ENSORLG00000005169
	ENSORLG00000005179		Uncharacterized protein [Source:UniProtKB/TrEMBL;Acc:H2LKH5]
	ENSORLG00000005187	actn2b	actinin, alpha 2b [Source:ZFIN;Acc:ZDB-GENE-051127-39]
	ENSORLG00000005289	cobl	cordon-bleu WH2 repeat protein [Source:ZFIN;Acc:ZDB-GENE-091020-11]
	ENSORLG00000005299		Uncharacterized protein [Source:UniProtKB/TrEMBL;Acc:H2LKX3]
	ENSORLG00000005336	sytl2b	synaptotagmin-like 2b [Source:ZFIN;Acc:ZDB-GENE-121214-363]
	ENSORLG00000005362		Uncharacterized protein [Source:UniProtKB/TrEMBL;Acc:H2LL46]
	ENSORLG00000005554	agt	angiotensinogen [Source:ZFIN;Acc:ZDB-GENE-030131-1205]
	ENSORLG00000005718	vps13a (2 of 2)	vacuolar protein sorting 13 homolog A (S. cerevisiae) [Source:ZFIN;Acc:ZDB-GENE-030926-1]
	ENSORLG00000005862	slc39a7	solute carrier family 39 (zinc transporter), member 7 [Source:ZFIN;Acc:ZDB-GENE-991110-20]
	ENSORLG00000005903	si:dkey-202b22.5	si:dkey-202b22.5 [Source:ZFIN;Acc:ZDB-GENE-041210-175]
	ENSORLG00000006010	gnat2	guanine nucleotide binding protein (G protein), alpha transducing activity polypeptide 2 [Source:ZFIN;Acc:ZDB-GENE-011128-10]
	ENSORLG00000006130	LSM12 (1 of 2)	LSM12 homolog [Source:HGNC Symbol;Acc:HGNC:26407]
	ENSORLG00000006249	PPM1L (1 of 2)	protein phosphatase, Mg2+/Mn2+ dependent, 1L [Source:HGNC Symbol;Acc:HGNC:16381]
	ENSORLG00000006264	fhdc2	FH2 domain containing 2 [Source:ZFIN;Acc:ZDB-GENE-091118-76]
	ENSORLG00000006295	uox	urate oxidase [Source:ZFIN;Acc:ZDB-GENE-030826-24]
	ENSORLG00000006301	samd13	sterile alpha motif domain containing 13 [Source:ZFIN;Acc:ZDB-GENE-060929-676]
	ENSORLG00000006349	adora1	adenosine A1 receptor [Source:ZFIN;Acc:ZDB-GENE-081105-156]
	ENSORLG00000006387	SH2B2	SH2B adaptor protein 2 [Source:HGNC Symbol;Acc:HGNC:17381]
	ENSORLG00000006424	ngfb	nerve growth factor b (beta polypeptide) [Source:ZFIN;Acc:ZDB-GENE-000629-2]
	ENSORLG00000006440	adgrl2a	adhesion G protein-coupled receptor L2a [Source:ZFIN;Acc:ZDB-GENE-000607-49]
	ENSORLG00000006468	syt7b	synaptotagmin VIIb [Source:ZFIN;Acc:ZDB-GENE-090601-6]
	ENSORLG00000006655	wasf3a	WAS protein family, member 3a [Source:ZFIN;Acc:ZDB-GENE-060531-55]
	ENSORLG00000006677	b4galt4	UDP-Gal:betaGlcNAc beta 1,4- galactosyltransferase, polypeptide 4 [Source:ZFIN;Acc:ZDB-GENE-041114-103]
	ENSORLG00000006681		Uncharacterized protein [Source:UniProtKB/TrEMBL;Acc:H2LQP1]
	ENSORLG00000006704	MORF4L2	mortality factor 4 like 2 [Source:HGNC Symbol;Acc:HGNC:16849]
	ENSORLG00000006716	zgc:175280	zgc:175280 [Source:ZFIN;Acc:ZDB-GENE-080219-39]
	ENSORLG00000006737	cyp2r1	cytochrome P450, family 2, subfamily R, polypeptide 1 [Source:ZFIN;Acc:ZDB-GENE-110114-1]
	ENSORLG00000006756	tmem56a	transmembrane protein 56a [Source:ZFIN;Acc:ZDB-GENE-090402-1]
	ENSORLG00000006794	ptprsa (1 of 2)	protein tyrosine phosphatase, receptor type, s, a [Source:ZFIN;Acc:ZDB-GENE-020107-3]
	ENSORLG00000006796	zc2hc1a	zinc finger, C2HC-type containing 1A [Source:ZFIN;Acc:ZDB-GENE-030131-3132]
	ENSORLG00000006992		Uncharacterized protein [Source:UniProtKB/TrEMBL;Acc:H2LRT1]
	ENSORLG00000007002	srek1ip1	SREK1-interacting protein 1 [Source:ZFIN;Acc:ZDB-GENE-051030-24]
	ENSORLG00000007048	lrrc4bb	leucine rich repeat containing 4Bb [Source:ZFIN;Acc:ZDB-GENE-091116-44]
	ENSORLG00000007075	sec61g	Sec61 translocon gamma subunit [Source:ZFIN;Acc:ZDB-GENE-040718-203]
	ENSORLG00000007108		Uncharacterized protein [Source:UniProtKB/TrEMBL;Acc:H2LS57]
	ENSORLG00000007118		Uncharacterized protein [Source:UniProtKB/TrEMBL;Acc:H2LS68]
	ENSORLG00000007178	MFN1 (2 of 2)	mitofusin 1 [Source:HGNC Symbol;Acc:HGNC:18262]
	ENSORLG00000007180	stoml1	stomatin (EPB72)-like 1 [Source:ZFIN;Acc:ZDB-GENE-070209-241]
	ENSORLG00000007192	sgsm1a	small G protein signaling modulator 1a [Source:ZFIN;Acc:ZDB-GENE-060526-379]
	ENSORLG00000007220	commd3	COMM domain containing 3 [Source:ZFIN;Acc:ZDB-GENE-041219-3]
	ENSORLG00000007232		Uncharacterized protein [Source:UniProtKB/TrEMBL;Acc:H2LSK5]
	ENSORLG00000007293	ablim1b	actin binding LIM protein 1b [Source:ZFIN;Acc:ZDB-GENE-050327-91]
	ENSORLG00000007345	ARHGAP44 (1 of 2)	Rho GTPase activating protein 44 [Source:HGNC Symbol;Acc:HGNC:29096]
	ENSORLG00000007376	SDK2 (1 of 2)	sidekick cell adhesion molecule 2 [Source:HGNC Symbol;Acc:HGNC:19308]
	ENSORLG00000007377	smad1	SMAD family member 1 [Source:ZFIN;Acc:ZDB-GENE-991119-8]
	ENSORLG00000007378	EFS	embryonal Fyn-associated substrate [Source:HGNC Symbol;Acc:HGNC:16898]
	ENSORLG00000007380	SDK2 (2 of 2)	sidekick cell adhesion molecule 2 [Source:HGNC Symbol;Acc:HGNC:19308]
	ENSORLG00000007398	ppp2r2ba	protein phosphatase 2, regulatory subunit B, beta a [Source:ZFIN;Acc:ZDB-GENE-101026-5]
	ENSORLG00000007487	aatka	apoptosis-associated tyrosine kinase a [Source:ZFIN;Acc:ZDB-GENE-100812-4]
	ENSORLG00000007557	phldb1a	pleckstrin homology-like domain, family B, member 1a [Source:ZFIN;Acc:ZDB-GENE-060526-272]
	ENSORLG00000007577		Uncharacterized protein [Source:UniProtKB/TrEMBL;Acc:H2LTS7]
	ENSORLG00000007600	nfat5b	nuclear factor of activated T-cells 5, tonicity-responsive b [Source:ZFIN;Acc:ZDB-GENE-140106-7]
	ENSORLG00000007616		Uncharacterized protein [Source:UniProtKB/TrEMBL;Acc:H2LTX2]
	ENSORLG00000007645	roraa	RAR-related orphan receptor A, paralog a [Source:ZFIN;Acc:ZDB-GENE-060306-2]
	ENSORLG00000007661	ARF3 (2 of 2)	ADP-ribosylation factor 3 [Source:HGNC Symbol;Acc:HGNC:654]
	ENSORLG00000007685	erbb3b	erb-b2 receptor tyrosine kinase 3b [Source:ZFIN;Acc:ZDB-GENE-050107-1]
	ENSORLG00000007692	cbx3b	chromobox homolog 3b [Source:ZFIN;Acc:ZDB-GENE-070628-2]
	ENSORLG00000007726	cfap20	cilia and flagella associated protein 20 [Source:ZFIN;Acc:ZDB-GENE-040426-1784]
	ENSORLG00000007737		Uncharacterized protein [Source:UniProtKB/TrEMBL;Acc:H2LUB2]
	ENSORLG00000007824	notum1a	notum pectinacetylesterase homolog 1a (Drosophila) [Source:ZFIN;Acc:ZDB-GENE-120807-2]
	ENSORLG00000007840		Uncharacterized protein [Source:UniProtKB/TrEMBL;Acc:H2LUP6]
	ENSORLG00000008156	ABCA7	ATP-binding cassette, sub-family A (ABC1), member 7 [Source:HGNC Symbol;Acc:HGNC:37]
	ENSORLG00000008176	TMEM100 (2 of 2)	transmembrane protein 100 [Source:HGNC Symbol;Acc:HGNC:25607]
	ENSORLG00000008214	cited4a	Cbp/p300-interacting transactivator, with Glu/Asp-rich carboxy-terminal domain, 4a [Source:ZFIN;Acc:ZDB-GENE-030131-7661]
	ENSORLG00000008279	slco1c1	solute carrier organic anion transporter family, member 1C1 [Source:ZFIN;Acc:ZDB-GENE-041210-50]
	ENSORLG00000008356		Uncharacterized protein [Source:UniProtKB/TrEMBL;Acc:H2LWK1]
	ENSORLG00000008539	adkb	adenosine kinase b [Source:ZFIN;Acc:ZDB-GENE-030131-948]
	ENSORLG00000008582	IFI44L	interferon-induced protein 44-like [Source:HGNC Symbol;Acc:HGNC:17817]
	ENSORLG00000008586	syngr3a	synaptogyrin 3a [Source:ZFIN;Acc:ZDB-GENE-050522-541]
	ENSORLG00000008619	PRTG	protogenin [Source:HGNC Symbol;Acc:HGNC:26373]
	ENSORLG00000008650	glrx	glutaredoxin (thioltransferase) [Source:ZFIN;Acc:ZDB-GENE-041010-11]
	ENSORLG00000008660	lrrc3b	leucine rich repeat containing 3B [Source:ZFIN;Acc:ZDB-GENE-070410-55]
	ENSORLG00000008724	sec61b	Sec61 translocon beta subunit [Source:ZFIN;Acc:ZDB-GENE-040718-260]
	ENSORLG00000008853		Uncharacterized protein [Source:UniProtKB/TrEMBL;Acc:H2LY95]
	ENSORLG00000009059	sgk2b	serum/glucocorticoid regulated kinase 2b [Source:ZFIN;Acc:ZDB-GENE-060929-44]
	ENSORLG00000009127	ATP6V1A (3 of 4)	ATPase, H+ transporting, lysosomal 70kDa, V1 subunit A [Source:HGNC Symbol;Acc:HGNC:851]
	ENSORLG00000009138	grid2ipa	glutamate receptor, ionotropic, delta 2 (Grid2) interacting protein, a [Source:ZFIN;Acc:ZDB-GENE-091113-42]
	ENSORLG00000009337	UBL5	ubiquitin-like 5 [Source:HGNC Symbol;Acc:HGNC:13736]
	ENSORLG00000009485		Uncharacterized protein [Source:UniProtKB/TrEMBL;Acc:H2M0G1]
	ENSORLG00000009534	npy4r	neuropeptide Y receptor Y4 [Source:ZFIN;Acc:ZDB-GENE-980526-393]
	ENSORLG00000009549	HMX3 (2 of 2)	H6 family homeobox 3 [Source:HGNC Symbol;Acc:HGNC:5019]
	ENSORLG00000009650	agpat5	1-acylglycerol-3-phosphate O-acyltransferase 5 (lysophosphatidic acid acyltransferase, epsilon) [Source:ZFIN;Acc:ZDB-GENE-060929-914]
	ENSORLG00000009664	arl5a	ADP-ribosylation factor-like 5A [Source:ZFIN;Acc:ZDB-GENE-040718-28]
	ENSORLG00000009705		Uncharacterized protein [Source:UniProtKB/TrEMBL;Acc:H2M192]
	ENSORLG00000009714	mad1l1	MAD1 mitotic arrest deficient-like 1 [Source:ZFIN;Acc:ZDB-GENE-040426-1081]
	ENSORLG00000009841	tmem167a	transmembrane protein 167A [Source:ZFIN;Acc:ZDB-GENE-050320-29]
	ENSORLG00000009927	si:ch211-243g18.2	si:ch211-243g18.2 [Source:ZFIN;Acc:ZDB-GENE-030131-2830]
	ENSORLG00000010151		Uncharacterized protein [Source:UniProtKB/TrEMBL;Acc:H2M2S9]
	ENSORLG00000010180	EYS	eyes shut homolog (Drosophila) [Source:HGNC Symbol;Acc:HGNC:21555]
	ENSORLG00000010233	sdhaf3	succinate dehydrogenase complex assembly factor 3 [Source:ZFIN;Acc:ZDB-GENE-041010-94]
	ENSORLG00000010275	SMIM4	small integral membrane protein 4 [Source:HGNC Symbol;Acc:HGNC:37257]
	ENSORLG00000010447	celf3b	cugbp, Elav-like family member 3b [Source:ZFIN;Acc:ZDB-GENE-110408-50]
	ENSORLG00000010519	tspan13b	tetraspanin 13b [Source:ZFIN;Acc:ZDB-GENE-041010-45]
	ENSORLG00000010731		Uncharacterized protein [Source:UniProtKB/TrEMBL;Acc:H2M4T3]
	ENSORLG00000010773	fabp7	brain-type fatty acid binding protein [Source:RefSeq peptide;Acc:NP_001116389]
	ENSORLG00000010857	ddr2b	discoidin domain receptor tyrosine kinase 2b [Source:ZFIN;Acc:ZDB-GENE-060503-361]
	ENSORLG00000010887	rgs5b	regulator of G-protein signaling 5b [Source:ZFIN;Acc:ZDB-GENE-050417-359]
	ENSORLG00000010892	LHCGR	luteinizing hormone/choriogonadotropin receptor [Source:HGNC Symbol;Acc:HGNC:6585]
	ENSORLG00000011003	EPHB1 (1 of 2)	EPH receptor B1 [Source:HGNC Symbol;Acc:HGNC:3392]
	ENSORLG00000011244	ank1b	ankyrin 1, erythrocytic b [Source:ZFIN;Acc:ZDB-GENE-091113-6]
	ENSORLG00000011269	rbfox1l	RNA binding protein, fox-1 homolog (C. elegans) 1-like [Source:ZFIN;Acc:ZDB-GENE-040923-2]
	ENSORLG00000011306	gfpt1	glutamine--fructose-6-phosphate transaminase 1 [Source:ZFIN;Acc:ZDB-GENE-070423-1]
	ENSORLG00000011366		Uncharacterized protein [Source:UniProtKB/TrEMBL;Acc:H2M6Y4]
	ENSORLG00000011391	oit3	oncoprotein induced transcript 3 [Source:ZFIN;Acc:ZDB-GENE-130530-907]
	ENSORLG00000011403	si:ch211-283g2.1	si:ch211-283g2.1 [Source:ZFIN;Acc:ZDB-GENE-060531-57]
	ENSORLG00000011417	tekt4	tektin 4 [Source:ZFIN;Acc:ZDB-GENE-070410-98]
	ENSORLG00000011498		Uncharacterized protein [Source:UniProtKB/TrEMBL;Acc:H2M7E8]
	ENSORLG00000011560	ccdc106a	coiled-coil domain containing 106a [Source:ZFIN;Acc:ZDB-GENE-050220-4]
	ENSORLG00000011637		Uncharacterized protein [Source:UniProtKB/TrEMBL;Acc:H2M7Y0]
	ENSORLG00000011698	ddias	DNA damage-induced apoptosis suppressor [Source:ZFIN;Acc:ZDB-GENE-050208-281]
	ENSORLG00000011724	il11a	interleukin 11a [Source:ZFIN;Acc:ZDB-GENE-051019-1]
	ENSORLG00000011866	CDH4 (1 of 2)	cadherin 4, type 1, R-cadherin (retinal) [Source:HGNC Symbol;Acc:HGNC:1763]
	ENSORLG00000011919	trpv6	transient receptor potential cation channel, subfamily V, member 6 [Source:ZFIN;Acc:ZDB-GENE-040624-12]
	ENSORLG00000011970		Uncharacterized protein [Source:UniProtKB/TrEMBL;Acc:H2M913]
	ENSORLG00000011977		Uncharacterized protein [Source:UniProtKB/TrEMBL;Acc:H2M922]
	ENSORLG00000011978	podxl	podocalyxin-like [Source:ZFIN;Acc:ZDB-GENE-030131-2805]
	ENSORLG00000011980		Uncharacterized protein [Source:UniProtKB/TrEMBL;Acc:H2M927]
	ENSORLG00000012039	si:dkey-204f11.64	si:dkey-204f11.64 [Source:ZFIN;Acc:ZDB-GENE-030131-8332]
	ENSORLG00000012083	scn4ba	sodium channel, voltage-gated, type IV, beta a [Source:ZFIN;Acc:ZDB-GENE-070615-18]
	ENSORLG00000012180	depdc1a	DEP domain containing 1a [Source:ZFIN;Acc:ZDB-GENE-030131-9827]
	ENSORLG00000012282		Uncharacterized protein [Source:UniProtKB/TrEMBL;Acc:H2MA21]
	ENSORLG00000012349	cacnb3a	calcium channel, voltage-dependent, beta 3a [Source:ZFIN;Acc:ZDB-GENE-060221-2]
	ENSORLG00000012422
	ENSORLG00000012568	mylk4b	myosin light chain kinase family, member 4b [Source:ZFIN;Acc:ZDB-GENE-041001-128]
	ENSORLG00000012578	ndel1a	nudE neurodevelopment protein 1-like 1a [Source:ZFIN;Acc:ZDB-GENE-040115-2]
	ENSORLG00000012635	serf2	small EDRK-rich factor 2 [Source:ZFIN;Acc:ZDB-GENE-041108-1]
	ENSORLG00000012652	ELL3 (2 of 2)	elongation factor RNA polymerase II-like 3 [Source:HGNC Symbol;Acc:HGNC:23113]
	ENSORLG00000012656	map1lc3b	microtubule-associated protein 1 light chain 3 beta [Source:ZFIN;Acc:ZDB-GENE-030131-1145]
	ENSORLG00000012836		Uncharacterized protein [Source:UniProtKB/TrEMBL;Acc:H2MBZ7]
	ENSORLG00000013131	ugt5c2	UDP glucuronosyltransferase 5 family, polypeptide C2 [Source:ZFIN;Acc:ZDB-GENE-060825-206]
	ENSORLG00000013162	myo15aa	myosin XVAa [Source:ZFIN;Acc:ZDB-GENE-080425-2]
	ENSORLG00000013214	apc2	adenomatosis polyposis coli 2 [Source:ZFIN;Acc:ZDB-GENE-090422-1]
	ENSORLG00000013224	DIRAS1 (2 of 2)	DIRAS family, GTP-binding RAS-like 1 [Source:HGNC Symbol;Acc:HGNC:19127]
	ENSORLG00000013313	cdc27 (1 of 2)	cell division cycle 27 [Source:ZFIN;Acc:ZDB-GENE-990706-2]
	ENSORLG00000013319	lbh	limb bud and heart development [Source:ZFIN;Acc:ZDB-GENE-040426-1613]
	ENSORLG00000013321		Uncharacterized protein [Source:UniProtKB/TrEMBL;Acc:H2MDP7]
	ENSORLG00000013352		Uncharacterized protein [Source:UniProtKB/TrEMBL;Acc:H2MDT4]
	ENSORLG00000013385	fut9b	Oryzias latipes alpha3-fucosyltransferase-like (fut9b), mRNA. [Source:RefSeq mRNA;Acc:NM_001163088]
	ENSORLG00000013411	pdgfbb	platelet-derived growth factor beta polypeptide b [Source:ZFIN;Acc:ZDB-GENE-131121-332]
	ENSORLG00000013426	nr2e1	Oryzias latipes tailless (tll), mRNA. [Source:RefSeq mRNA;Acc:NM_001104873]
	ENSORLG00000013452	ccdc80	coiled-coil domain containing 80 [Source:ZFIN;Acc:ZDB-GENE-030616-56]
	ENSORLG00000013523	SUMO3	small ubiquitin-like modifier 3 [Source:HGNC Symbol;Acc:HGNC:11124]
	ENSORLG00000013541	card11	caspase recruitment domain family, member 11 [Source:ZFIN;Acc:ZDB-GENE-100219-1]
	ENSORLG00000013643		Uncharacterized protein [Source:UniProtKB/TrEMBL;Acc:H2MEV0]
	ENSORLG00000013731	pkd2l1	polycystic kidney disease 2-like 1 [Source:ZFIN;Acc:ZDB-GENE-030616-558]
	ENSORLG00000013757
	ENSORLG00000013766	fhod3a	formin homology 2 domain containing 3a [Source:ZFIN;Acc:ZDB-GENE-060503-633]
	ENSORLG00000013896	PDC (2 of 2)	phosducin [Source:HGNC Symbol;Acc:HGNC:8759]
	ENSORLG00000013949	PITPNC1	phosphatidylinositol transfer protein, cytoplasmic 1 [Source:HGNC Symbol;Acc:HGNC:21045]
	ENSORLG00000013961		Uncharacterized protein [Source:UniProtKB/TrEMBL;Acc:H2MFX4]
	ENSORLG00000014165
	ENSORLG00000014241		Uncharacterized protein [Source:UniProtKB/TrEMBL;Acc:H2MGW9]
	ENSORLG00000014278	tfam	transcription factor A, mitochondrial [Source:ZFIN;Acc:ZDB-GENE-061013-552]
	ENSORLG00000014327		Uncharacterized protein [Source:UniProtKB/TrEMBL;Acc:H2MH65]
	ENSORLG00000014344	tbx16	T-box 16 [Source:ZFIN;Acc:ZDB-GENE-990615-5]
	ENSORLG00000014421	cyp1a	Oryzias latipes cytochrome P450 1A (cyp1a), mRNA. [Source:RefSeq mRNA;Acc:NM_001105087]
	ENSORLG00000014446		Uncharacterized protein [Source:UniProtKB/TrEMBL;Acc:H2MHJ0]
	ENSORLG00000014526	dnah9l	dynein, axonemal, heavy polypeptide 9 like [Source:ZFIN;Acc:ZDB-GENE-050506-1]
	ENSORLG00000014759	gpx4b (2 of 2)	glutathione peroxidase 4b [Source:ZFIN;Acc:ZDB-GENE-030410-3]
	ENSORLG00000014839		Uncharacterized protein [Source:UniProtKB/TrEMBL;Acc:H2MIX0]
	ENSORLG00000014860		Uncharacterized protein [Source:UniProtKB/TrEMBL;Acc:H2MJ01]
	ENSORLG00000014918	kcnv2a (2 of 2)	potassium channel, subfamily V, member 2a [Source:ZFIN;Acc:ZDB-GENE-091117-27]
	ENSORLG00000014947	prox1a	prospero homeobox 1a [Source:ZFIN;Acc:ZDB-GENE-980526-397]
	ENSORLG00000014969	anln	anillin, actin binding protein [Source:ZFIN;Acc:ZDB-GENE-030131-4486]
	ENSORLG00000015002	rps29	ribosomal protein S29 [Source:ZFIN;Acc:ZDB-GENE-040622-5]
	ENSORLG00000015189	doc2b	double C2-like domains, beta [Source:ZFIN;Acc:ZDB-GENE-090615-1]
	ENSORLG00000015330	si:dkey-22o22.2	si:dkey-22o22.2 [Source:ZFIN;Acc:ZDB-GENE-100922-84]
	ENSORLG00000015400	stxbp6l	syntaxin binding protein 6 (amisyn), like [Source:ZFIN;Acc:ZDB-GENE-040724-16]
	ENSORLG00000015461	mxd1	MAX dimerization protein 1 [Source:ZFIN;Acc:ZDB-GENE-060526-246]
	ENSORLG00000015478	LRP1 (2 of 2)	low density lipoprotein receptor-related protein 1 [Source:HGNC Symbol;Acc:HGNC:6692]
	ENSORLG00000015547	si:ch211-210c8.6	si:ch211-210c8.6 [Source:ZFIN;Acc:ZDB-GENE-030131-3630]
	ENSORLG00000015592	mrpl22	mitochondrial ribosomal protein L22 [Source:ZFIN;Acc:ZDB-GENE-080303-28]
	ENSORLG00000015643	cd2ap	CD2-associated protein [Source:ZFIN;Acc:ZDB-GENE-030131-8078]
	ENSORLG00000015652	ptchd4	patched domain containing 4 [Source:ZFIN;Acc:ZDB-GENE-041001-178]
	ENSORLG00000015869		Uncharacterized protein [Source:UniProtKB/TrEMBL;Acc:H2MMD2]
	ENSORLG00000015881	VGLL3	vestigial-like family member 3 [Source:HGNC Symbol;Acc:HGNC:24327]
	ENSORLG00000015900	ppfia4	protein tyrosine phosphatase, receptor type, f polypeptide (PTPRF), interacting protein (liprin), alpha 4 [Source:ZFIN;Acc:ZDB-GENE-070720-14]
	ENSORLG00000015932	PAX3 (2 of 2)	paired box 3 [Source:HGNC Symbol;Acc:HGNC:8617]
	ENSORLG00000015959		Uncharacterized protein [Source:UniProtKB/TrEMBL;Acc:H2MMM9]
	ENSORLG00000015970	map2	microtubule-associated protein 2 [Source:ZFIN;Acc:ZDB-GENE-041010-118]
	ENSORLG00000015973	cux2b	cut-like homeobox 2b [Source:ZFIN;Acc:ZDB-GENE-081104-176]
	ENSORLG00000016016	TUBA1B	tubulin, alpha 1b [Source:HGNC Symbol;Acc:HGNC:18809]
	ENSORLG00000016041	RC3H1	ring finger and CCCH-type domains 1 [Source:HGNC Symbol;Acc:HGNC:29434]
	ENSORLG00000016047	tacr1a	Oryzias latipes substance-P receptor-like (tacr1a), mRNA. [Source:RefSeq mRNA;Acc:NM_001278897]
	ENSORLG00000016057		Uncharacterized protein [Source:UniProtKB/TrEMBL;Acc:H2MN00]
	ENSORLG00000016086		Uncharacterized protein [Source:UniProtKB/TrEMBL;Acc:H2MN29]
	ENSORLG00000016100	tuba8l2	tubulin, alpha 8 like 2 [Source:ZFIN;Acc:ZDB-GENE-040426-1646]
	ENSORLG00000016105	lft1	lefty1 [Source:ZFIN;Acc:ZDB-GENE-990630-10]
	ENSORLG00000016178	kcng1	potassium voltage-gated channel, subfamily G, member 1 [Source:ZFIN;Acc:ZDB-GENE-080220-5]
	ENSORLG00000016235	mrps14	mitochondrial ribosomal protein S14 [Source:ZFIN;Acc:ZDB-GENE-060825-75]
	ENSORLG00000016255	tmem63c	transmembrane protein 63C [Source:ZFIN;Acc:ZDB-GENE-120928-2]
	ENSORLG00000016268	tnr	tenascin R (restrictin, janusin) [Source:ZFIN;Acc:ZDB-GENE-030804-1]
	ENSORLG00000016335	TMEM27	transmembrane protein 27 [Source:HGNC Symbol;Acc:HGNC:29437]
	ENSORLG00000016343	REPS2	RALBP1 associated Eps domain containing 2 [Source:HGNC Symbol;Acc:HGNC:9963]
	ENSORLG00000016472	C3orf70	chromosome 3 open reading frame 70 [Source:HGNC Symbol;Acc:HGNC:33731]
	ENSORLG00000016492	nr6a1b	nuclear receptor subfamily 6, group A, member 1b [Source:ZFIN;Acc:ZDB-GENE-040724-202]
	ENSORLG00000016550		Uncharacterized protein [Source:UniProtKB/TrEMBL;Acc:H2MPQ6]
	ENSORLG00000016640	LINC00116	long intergenic non-protein coding RNA 116 [Source:HGNC Symbol;Acc:HGNC:27339]
	ENSORLG00000016680	ndufa12	NADH dehydrogenase (ubiquinone) 1 alpha subcomplex, 12 [Source:ZFIN;Acc:ZDB-GENE-050828-1]
	ENSORLG00000016688	kcnj3b	potassium inwardly-rectifying channel, subfamily J, member 3b [Source:ZFIN;Acc:ZDB-GENE-120215-38]
	ENSORLG00000016723	RASGRP1	RAS guanyl releasing protein 1 (calcium and DAG-regulated) [Source:HGNC Symbol;Acc:HGNC:9878]
	ENSORLG00000016724	CYTL1	cytokine-like 1 [Source:HGNC Symbol;Acc:HGNC:24435]
	ENSORLG00000016774		Uncharacterized protein [Source:UniProtKB/TrEMBL;Acc:H2MQG2]
	ENSORLG00000016829	TNFRSF14	tumor necrosis factor receptor superfamily, member 14 [Source:HGNC Symbol;Acc:HGNC:11912]
	ENSORLG00000016886	LAMA3	laminin, alpha 3 [Source:HGNC Symbol;Acc:HGNC:6483]
	ENSORLG00000016915	KCNH2 (3 of 3)	potassium channel, voltage gated eag related subfamily H, member 2 [Source:HGNC Symbol;Acc:HGNC:6251]
	ENSORLG00000016918	fign	fidgetin [Source:ZFIN;Acc:ZDB-GENE-050522-339]
	ENSORLG00000016990	psma8	proteasome (prosome, macropain) subunit, alpha type, 8 [Source:ZFIN;Acc:ZDB-GENE-040426-2194]
	ENSORLG00000016993		Uncharacterized protein [Source:UniProtKB/TrEMBL;Acc:H2MR78]
	ENSORLG00000017008	zbtb42	zinc finger and BTB domain containing 42 [Source:ZFIN;Acc:ZDB-GENE-130730-2]
	ENSORLG00000017011		Uncharacterized protein [Source:UniProtKB/TrEMBL;Acc:H2MRA3]
	ENSORLG00000017164		Uncharacterized protein [Source:UniProtKB/TrEMBL;Acc:H2MRU4]
	ENSORLG00000017195
	ENSORLG00000017210	nt5c1ab	5'-nucleotidase, cytosolic IAb [Source:ZFIN;Acc:ZDB-GENE-131120-153]
	ENSORLG00000017226		Uncharacterized protein [Source:UniProtKB/TrEMBL;Acc:H2MS22]
	ENSORLG00000017374	gata4	GATA binding protein 4 [Source:ZFIN;Acc:ZDB-GENE-980526-476]
	ENSORLG00000017493	vsx2 (2 of 2)	visual system homeobox 2 [Source:ZFIN;Acc:ZDB-GENE-001222-1]
	ENSORLG00000017514	cox7a2a	cytochrome c oxidase subunit VIIa polypeptide 2a (liver) [Source:ZFIN;Acc:ZDB-GENE-050522-153]
	ENSORLG00000017599	myoz2a	myozenin 2a [Source:ZFIN;Acc:ZDB-GENE-040426-1880]
	ENSORLG00000017612	higd1a	HIG1 hypoxia inducible domain family, member 1A [Source:ZFIN;Acc:ZDB-GENE-030826-15]
	ENSORLG00000017660	FBXO33	F-box protein 33 [Source:HGNC Symbol;Acc:HGNC:19833]
	ENSORLG00000017802		Uncharacterized protein [Source:UniProtKB/TrEMBL;Acc:H2MU20]
	ENSORLG00000017820		Uncharacterized protein [Source:UniProtKB/TrEMBL;Acc:H2MU38]
	ENSORLG00000017860		Uncharacterized protein [Source:UniProtKB/TrEMBL;Acc:H2MU91]
	ENSORLG00000017932	PVRL4 (3 of 4)	poliovirus receptor-related 4 [Source:HGNC Symbol;Acc:HGNC:19688]
	ENSORLG00000017952		Uncharacterized protein [Source:UniProtKB/TrEMBL;Acc:H2MUK6]
	ENSORLG00000018021	SYNE2 (4 of 4)	spectrin repeat containing, nuclear envelope 2 [Source:HGNC Symbol;Acc:HGNC:17084]
	ENSORLG00000018022		Uncharacterized protein [Source:UniProtKB/TrEMBL;Acc:H2MUV1]
	ENSORLG00000018089	GABRG1	gamma-aminobutyric acid (GABA) A receptor, gamma 1 [Source:HGNC Symbol;Acc:HGNC:4086]
	ENSORLG00000018144	TTN	titin [Source:HGNC Symbol;Acc:HGNC:12403]
	ENSORLG00000018251	mnx2a	motor neuron and pancreas homeobox 2a [Source:ZFIN;Acc:ZDB-GENE-040415-1]
	ENSORLG00000018403	mrgbp	MRG/MORF4L binding protein [Source:ZFIN;Acc:ZDB-GENE-040426-1698]
	ENSORLG00000018424		Uncharacterized protein [Source:UniProtKB/TrEMBL;Acc:H2MW40]
	ENSORLG00000018483	cox8b	cytochrome c oxidase subunit 8b [Source:ZFIN;Acc:ZDB-GENE-110620-4]
	ENSORLG00000018499	C11orf24	chromosome 11 open reading frame 24 [Source:HGNC Symbol;Acc:HGNC:1174]
	ENSORLG00000018591	acbd4	acyl-CoA binding domain containing 4 [Source:ZFIN;Acc:ZDB-GENE-040426-2074]
	ENSORLG00000018604	IQSEC2 (2 of 2)	IQ motif and Sec7 domain 2 [Source:HGNC Symbol;Acc:HGNC:29059]
	ENSORLG00000018634		Uncharacterized protein [Source:UniProtKB/TrEMBL;Acc:H2MWN7]
	ENSORLG00000018659		Uncharacterized protein [Source:UniProtKB/TrEMBL;Acc:H2MWR5]
	ENSORLG00000018685	hhla2b.2 (2 of 2)	HERV-H LTR-associating 2b, tandem duplicate 2 [Source:ZFIN;Acc:ZDB-GENE-131121-425]
	ENSORLG00000018737	cishb	cytokine inducible SH2-containing protein b [Source:ZFIN;Acc:ZDB-GENE-080204-120]
	ENSORLG00000018787	acy3.2	aspartoacylase (aminocyclase) 3, tandem duplicate 2 [Source:ZFIN;Acc:ZDB-GENE-040718-37]
	ENSORLG00000018788		Uncharacterized protein [Source:UniProtKB/TrEMBL;Acc:H2MX26]
	ENSORLG00000018802	zgc:171775	zgc:171775 [Source:ZFIN;Acc:ZDB-GENE-030131-4309]
	ENSORLG00000018834		Uncharacterized protein [Source:UniProtKB/TrEMBL;Acc:H2MX70]
	ENSORLG00000018864		Uncharacterized protein [Source:UniProtKB/TrEMBL;Acc:H2MX96]
	ENSORLG00000018898		Uncharacterized protein [Source:UniProtKB/TrEMBL;Acc:H2MXC6]
	ENSORLG00000019008	pla2g12a	phospholipase A2, group XIIA [Source:ZFIN;Acc:ZDB-GENE-070410-18]
	ENSORLG00000019106		Uncharacterized protein [Source:UniProtKB/TrEMBL;Acc:H2MXY2]
	ENSORLG00000019148		Uncharacterized protein [Source:UniProtKB/TrEMBL;Acc:H2MY14]
	ENSORLG00000019181		Uncharacterized protein [Source:UniProtKB/TrEMBL;Acc:H2MY43]
	ENSORLG00000019209
	ENSORLG00000019285		Uncharacterized protein [Source:UniProtKB/TrEMBL;Acc:H2MYE0]
	ENSORLG00000019322		Uncharacterized protein [Source:UniProtKB/TrEMBL;Acc:H2MYH6]
	ENSORLG00000019334	lppr4b	lipid phosphate phosphatase-related protein type 4b [Source:ZFIN;Acc:ZDB-GENE-091118-37]
	ENSORLG00000019336	FRRS1 (2 of 2)	ferric-chelate reductase 1 [Source:HGNC Symbol;Acc:HGNC:27622]
	ENSORLG00000019338		Uncharacterized protein [Source:UniProtKB/TrEMBL;Acc:H2MYI7]
	ENSORLG00000019514		Uncharacterized protein [Source:UniProtKB/TrEMBL;Acc:H2MZ06]
	ENSORLG00000019638		Uncharacterized protein [Source:UniProtKB/TrEMBL;Acc:H2MZD1]
	ENSORLG00000019684	epcam (2 of 2)	epithelial cell adhesion molecule [Source:ZFIN;Acc:ZDB-GENE-040426-2209]
	ENSORLG00000019700	RNH1 (21 of 23)	ribonuclease/angiogenin inhibitor 1 [Source:HGNC Symbol;Acc:HGNC:10074]
	ENSORLG00000019703		Uncharacterized protein [Source:UniProtKB/TrEMBL;Acc:H2MZI3]
	ENSORLG00000019713	pbrm1l (5 of 7)	polybromo 1, like [Source:ZFIN;Acc:ZDB-GENE-010501-3]
	ENSORLG00000019716
	ENSORLG00000019730		Uncharacterized protein [Source:UniProtKB/TrEMBL;Acc:H2MZL1]
	ENSORLG00000019835	atp5j	ATP synthase, H+ transporting, mitochondrial Fo complex, subunit F6 [Source:ZFIN;Acc:ZDB-GENE-040426-2534]
	ENSORLG00000019881		Uncharacterized protein [Source:UniProtKB/TrEMBL;Acc:H2N007]
	ENSORLG00000019915		Uncharacterized protein [Source:UniProtKB/TrEMBL;Acc:H2N039]
	ENSORLG00000019931		Uncharacterized protein [Source:UniProtKB/TrEMBL;Acc:H2N061]
	ENSORLG00000019946	zgc:172271	zgc:172271 [Source:ZFIN;Acc:ZDB-GENE-080204-110]
	ENSORLG00000019966		Uncharacterized protein [Source:UniProtKB/TrEMBL;Acc:H2N098]
	ENSORLG00000020001	tgfa	transforming growth factor, alpha [Source:ZFIN;Acc:ZDB-GENE-040724-208]
	ENSORLG00000020026	mt-co2 (1 of 2)	cytochrome c oxidase II, mitochondrial [Source:ZFIN;Acc:ZDB-GENE-011205-15]
	ENSORLG00000020071		Uncharacterized protein [Source:UniProtKB/TrEMBL;Acc:H2N0J4]
	ENSORLG00000020075		Uncharacterized protein [Source:UniProtKB/TrEMBL;Acc:H2N0K0]
	ENSORLG00000020107		Uncharacterized protein [Source:UniProtKB/TrEMBL;Acc:H2N0N3]
	ENSORLG00000020166	dpy30	dpy-30 histone methyltransferase complex regulatory subunit [Source:ZFIN;Acc:ZDB-GENE-040718-136]
	ENSORLG00000020176		Uncharacterized protein [Source:UniProtKB/TrEMBL;Acc:H2N0V2]
	ENSORLG00000020254		Uncharacterized protein [Source:UniProtKB/TrEMBL;Acc:H2N130]
	ENSORLG00000020261		Uncharacterized protein [Source:UniProtKB/TrEMBL;Acc:H2N138]
	ENSORLG00000020333		Uncharacterized protein [Source:UniProtKB/TrEMBL;Acc:H2N1A7]
	ENSORLG00000020383		Uncharacterized protein [Source:UniProtKB/TrEMBL;Acc:H2N1F9]
	ENSORLG00000020397		Uncharacterized protein [Source:UniProtKB/TrEMBL;Acc:H2N1H2]
	ENSORLG00000020398	dhx15 (3 of 3)	DEAH (Asp-Glu-Ala-His) box helicase 15 [Source:ZFIN;Acc:ZDB-GENE-030131-650]
	ENSORLG00000020426		Uncharacterized protein [Source:UniProtKB/TrEMBL;Acc:H2N1K5]
	ENSORLG00000020459		Uncharacterized protein [Source:UniProtKB/TrEMBL;Acc:H2N1P3]
	ENSORLG00000020480		Uncharacterized protein [Source:UniProtKB/TrEMBL;Acc:H2N1R1]
	ENSORLG00000020588		Uncharacterized protein [Source:UniProtKB/TrEMBL;Acc:H2N231]
	ENSORLG00000020630		Uncharacterized protein [Source:UniProtKB/TrEMBL;Acc:H2N278]
	ENSORLG00000021763	COX1	cytochrome c oxidase subunit I (mitochondrion) [Source:RefSeq peptide;Acc:NP_739817]
	ENSORLG00000021766	COX2	cytochrome c oxidase subunit II (mitochondrion) [Source:RefSeq peptide;Acc:NP_739818]
	D - Genes upregulated in female mutants
	Gene ID	Symbol	Description
	ENSORLG00000000129	cart2 (1 of 2)	cocaine- and amphetamine-regulated transcript 2 [Source:ZFIN;Acc:ZDB-GENE-050417-23]
	ENSORLG00000000206		Uncharacterized protein [Source:UniProtKB/TrEMBL;Acc:H2L3D4]
	ENSORLG00000000227	zgc:92380 (1 of 2)	zgc:92380 [Source:ZFIN;Acc:ZDB-GENE-040801-221]
	ENSORLG00000000238
	ENSORLG00000000239	c6ast3	six-cysteine containing astacin protease 3 [Source:ZFIN;Acc:ZDB-GENE-050320-99]
	ENSORLG00000000240
	ENSORLG00000000251	zar1	zygote arrest 1 [Source:ZFIN;Acc:ZDB-GENE-030818-1]
	ENSORLG00000000391	ctrb1	chymotrypsinogen B1 [Source:ZFIN;Acc:ZDB-GENE-030131-1171]
	ENSORLG00000000438	GPR61 (1 of 2)	G protein-coupled receptor 61 [Source:HGNC Symbol;Acc:HGNC:13300]
	ENSORLG00000000447	clip3	CAP-GLY domain containing linker protein 3 [Source:ZFIN;Acc:ZDB-GENE-131127-193]
	ENSORLG00000000492	lnx1	ligand of numb-protein X 1 [Source:ZFIN;Acc:ZDB-GENE-030131-9439]
	ENSORLG00000000531	s100a10a	S100 calcium binding protein A10a [Source:ZFIN;Acc:ZDB-GENE-041010-35]
	ENSORLG00000000637		Uncharacterized protein [Source:UniProtKB/TrEMBL;Acc:H2L4T4]
	ENSORLG00000000661	blnk	B-cell linker [Source:ZFIN;Acc:ZDB-GENE-040702-4]
	ENSORLG00000000706	desmb	desmin b [Source:ZFIN;Acc:ZDB-GENE-061027-102]
	ENSORLG00000000815	evpla	envoplakin a [Source:ZFIN;Acc:ZDB-GENE-030829-19]
	ENSORLG00000000830		Uncharacterized protein [Source:UniProtKB/TrEMBL;Acc:H2L5F0]
	ENSORLG00000000846	hapln4	hyaluronan and proteoglycan link protein 4 [Source:ZFIN;Acc:ZDB-GENE-060503-243]
	ENSORLG00000000895	A3GALT2 (2 of 3)	alpha 1,3-galactosyltransferase 2 [Source:HGNC Symbol;Acc:HGNC:30005]
	ENSORLG00000000958	IGKC	immunoglobulin kappa constant [Source:HGNC Symbol;Acc:HGNC:5716]
	ENSORLG00000000988	LRRC4C (1 of 2)	leucine rich repeat containing 4C [Source:HGNC Symbol;Acc:HGNC:29317]
	ENSORLG00000001086	cldn5b	claudin 5b [Source:ZFIN;Acc:ZDB-GENE-041010-140]
	ENSORLG00000001350	krt5	keratin 5 [Source:ZFIN;Acc:ZDB-GENE-991110-23]
	ENSORLG00000001411		Uncharacterized protein [Source:UniProtKB/TrEMBL;Acc:H2L7D6]
	ENSORLG00000001491	si:ch211-133j6.3	si:ch211-133j6.3 [Source:ZFIN;Acc:ZDB-GENE-090312-205]
	ENSORLG00000001520	erbb3a	erb-b2 receptor tyrosine kinase 3a [Source:ZFIN;Acc:ZDB-GENE-030916-3]
	ENSORLG00000001527		Uncharacterized protein [Source:UniProtKB/TrEMBL;Acc:H2L7S2]
	ENSORLG00000001650	cybb	cytochrome b-245, beta polypeptide (chronic granulomatous disease) [Source:ZFIN;Acc:ZDB-GENE-040426-1380]
	ENSORLG00000001729	calml4b	calmodulin-like 4b [Source:ZFIN;Acc:ZDB-GENE-071009-6]
	ENSORLG00000001750	si:rp71-17i16.5	si:rp71-17i16.5 [Source:ZFIN;Acc:ZDB-GENE-090312-117]
	ENSORLG00000001800	itga11a	integrin, alpha 11a [Source:ZFIN;Acc:ZDB-GENE-050324-1]
	ENSORLG00000001931	plac8.1	placenta-specific 8, tandem duplicate 1 [Source:ZFIN;Acc:ZDB-GENE-050809-124]
	ENSORLG00000002022	MYH2 (2 of 9)	myosin, heavy chain 2, skeletal muscle, adult [Source:HGNC Symbol;Acc:HGNC:7572]
	ENSORLG00000002046	coro1a	coronin, actin binding protein, 1A [Source:ZFIN;Acc:ZDB-GENE-030131-9512]
	ENSORLG00000002067	PRF1 (4 of 7)	perforin 1 (pore forming protein) [Source:HGNC Symbol;Acc:HGNC:9360]
	ENSORLG00000002093	lye (2 of 6)	lymphocyte antigen-6, epidermis [Source:ZFIN;Acc:ZDB-GENE-120104-1]
	ENSORLG00000002377		Uncharacterized protein [Source:UniProtKB/TrEMBL;Acc:H2LAP8]
	ENSORLG00000002387	ARHGAP22 (1 of 2)	Rho GTPase activating protein 22 [Source:HGNC Symbol;Acc:HGNC:30320]
	ENSORLG00000002417	rims2a	regulating synaptic membrane exocytosis 2a [Source:ZFIN;Acc:ZDB-GENE-040426-1656]
	ENSORLG00000002526	fermt3b	fermitin family member 3b [Source:ZFIN;Acc:ZDB-GENE-040426-1366]
	ENSORLG00000002674	IKZF3	IKAROS family zinc finger 3 (Aiolos) [Source:HGNC Symbol;Acc:HGNC:13178]
	ENSORLG00000002682	SLC12A1	solute carrier family 12 (sodium/potassium/chloride transporter), member 1 [Source:HGNC Symbol;Acc:HGNC:10910]
	ENSORLG00000002687
	ENSORLG00000002696	lrrc45	leucine rich repeat containing 45 [Source:ZFIN;Acc:ZDB-GENE-121214-317]
	ENSORLG00000002713	olgc6	Oryzias latipes membrane guanylyl cyclase (olgc6), mRNA. [Source:RefSeq mRNA;Acc:NM_001105098]
	ENSORLG00000002762		Uncharacterized protein [Source:UniProtKB/TrEMBL;Acc:H2LC18]
	ENSORLG00000002810
	ENSORLG00000002844	rassf2a	Ras association (RalGDS/AF-6) domain family member 2a [Source:ZFIN;Acc:ZDB-GENE-040912-124]
	ENSORLG00000002904	cldnh (2 of 2)	claudin h [Source:ZFIN;Acc:ZDB-GENE-010328-8]
	ENSORLG00000002912	cldnc	claudin c [Source:ZFIN;Acc:ZDB-GENE-010328-3]
	ENSORLG00000002930		Claudin [Source:UniProtKB/TrEMBL;Acc:H2LCM1]
	ENSORLG00000002963		Uncharacterized protein [Source:UniProtKB/TrEMBL;Acc:H2LCR2]
	ENSORLG00000003097		Uncharacterized protein [Source:UniProtKB/TrEMBL;Acc:H2LD59]
	ENSORLG00000003372		Claudin [Source:UniProtKB/TrEMBL;Acc:H2LE21]
	ENSORLG00000003644	si:dkey-61p9.11 (1 of 2)	si:dkey-61p9.11 [Source:ZFIN;Acc:ZDB-GENE-041210-242]
	ENSORLG00000003680		Tetraspanin [Source:UniProtKB/TrEMBL;Acc:H2LF55]
	ENSORLG00000003770	bpifcl	BPI fold containing family C, like [Source:ZFIN;Acc:ZDB-GENE-070912-360]
	ENSORLG00000003778	mal	mal, T-cell differentiation protein [Source:ZFIN;Acc:ZDB-GENE-050417-175]
	ENSORLG00000003843	TWF2 (1 of 2)	twinfilin actin binding protein 2 [Source:HGNC Symbol;Acc:HGNC:9621]
	ENSORLG00000003999	lhx8b	LIM homeobox 8b [Source:ZFIN;Acc:ZDB-GENE-081105-153]
	ENSORLG00000004012	TWIST1	twist family bHLH transcription factor 1 [Source:HGNC Symbol;Acc:HGNC:12428]
	ENSORLG00000004361	MEGF6	multiple EGF-like-domains 6 [Source:HGNC Symbol;Acc:HGNC:3232]
	ENSORLG00000004414	klb	klotho beta [Source:ZFIN;Acc:ZDB-GENE-110909-4]
	ENSORLG00000004471	KCNH4 (2 of 2)	potassium channel, voltage gated eag related subfamily H, member 4 [Source:HGNC Symbol;Acc:HGNC:6253]
	ENSORLG00000004534	ela2	elastase 2 [Source:ZFIN;Acc:ZDB-GENE-041117-1]
	ENSORLG00000004586	ela2l	elastase 2 like [Source:ZFIN;Acc:ZDB-GENE-040511-1]
	ENSORLG00000004675		Uncharacterized protein [Source:UniProtKB/TrEMBL;Acc:H2LIQ3]
	ENSORLG00000004734	stoml3b	stomatin (EPB72)-like 3b [Source:ZFIN;Acc:ZDB-GENE-050417-366]
	ENSORLG00000004735	lmo2	LIM domain only 2 (rhombotin-like 1) [Source:ZFIN;Acc:ZDB-GENE-980526-419]
	ENSORLG00000004849	csf1ra	colony stimulating factor 1 receptor, a [Source:ZFIN;Acc:ZDB-GENE-001205-1]
	ENSORLG00000004902	tnfrsf11b (2 of 2)	tumor necrosis factor receptor superfamily, member 11b [Source:ZFIN;Acc:ZDB-GENE-081104-76]
	ENSORLG00000004913	cd74a	CD74 molecule, major histocompatibility complex, class II invariant chain a [Source:ZFIN;Acc:ZDB-GENE-000901-1]
	ENSORLG00000005034	hoxa10b	homeobox A10b [Source:ZFIN;Acc:ZDB-GENE-990415-97]
	ENSORLG00000005072	rbp4	retinol binding protein 4, plasma [Source:ZFIN;Acc:ZDB-GENE-000210-19]
	ENSORLG00000005181	slc27a2b	solute carrier family 27 (fatty acid transporter), member 2b [Source:ZFIN;Acc:ZDB-GENE-081104-49]
	ENSORLG00000005190	scinlb	scinderin like b [Source:ZFIN;Acc:ZDB-GENE-040426-2068]
	ENSORLG00000005230	gb	hemoglobin subunit beta-like [Source:RefSeq peptide;Acc:NP_001265828]
	ENSORLG00000005320	pstpip2	proline-serine-threonine phosphatase interacting protein 2 [Source:ZFIN;Acc:ZDB-GENE-091204-90]
	ENSORLG00000005426
	ENSORLG00000005533	TECTA (2 of 3)	tectorin alpha [Source:HGNC Symbol;Acc:HGNC:11720]
	ENSORLG00000005581		Uncharacterized protein [Source:UniProtKB/TrEMBL;Acc:H2LLV2]
	ENSORLG00000005606	p2ry11	purinergic receptor P2Y, G-protein coupled, 11 [Source:ZFIN;Acc:ZDB-GENE-111221-4]
	ENSORLG00000005664	col11a1a	collagen, type XI, alpha 1a [Source:ZFIN;Acc:ZDB-GENE-070209-167]
	ENSORLG00000005675	si:dkey-166k12.1	si:dkey-166k12.1 [Source:ZFIN;Acc:ZDB-GENE-120215-78]
	ENSORLG00000005754	dpep1	dipeptidase 1 (renal) [Source:ZFIN;Acc:ZDB-GENE-061013-388]
	ENSORLG00000005762	IDO1	indoleamine 2,3-dioxygenase 1 [Source:HGNC Symbol;Acc:HGNC:6059]
	ENSORLG00000005876	eps8l3b	EPS8-like 3b [Source:ZFIN;Acc:ZDB-GENE-040426-1335]
	ENSORLG00000005935	si:dkey-4e7.3 (1 of 2)	si:dkey-4e7.3 [Source:ZFIN;Acc:ZDB-GENE-070912-542]
	ENSORLG00000006005	si:ch211-119e14.1	si:ch211-119e14.1 [Source:ZFIN;Acc:ZDB-GENE-141216-162]
	ENSORLG00000006006
	ENSORLG00000006079	slc22a6l	solute carrier family 22 (organic anion transporter), member 6, like [Source:ZFIN;Acc:ZDB-GENE-040426-2249]
	ENSORLG00000006152	irg1l	immunoresponsive gene 1, like [Source:ZFIN;Acc:ZDB-GENE-061103-301]
	ENSORLG00000006161	si:ch211-153b23.3	si:ch211-153b23.3 [Source:ZFIN;Acc:ZDB-GENE-141216-408]
	ENSORLG00000006177	si:ch211-153b23.5	si:ch211-153b23.5 [Source:ZFIN;Acc:ZDB-GENE-030131-9744]
	ENSORLG00000006186	zgc:174917	zgc:174917 [Source:ZFIN;Acc:ZDB-GENE-070928-42]
	ENSORLG00000006227	cilp	cartilage intermediate layer protein, nucleotide pyrophosphohydrolase [Source:ZFIN;Acc:ZDB-GENE-050208-76]
	ENSORLG00000006366	fbxo41	F-box protein 41 [Source:ZFIN;Acc:ZDB-GENE-090313-350]
	ENSORLG00000006378	plek	pleckstrin [Source:ZFIN;Acc:ZDB-GENE-040426-1506]
	ENSORLG00000006426	ctrl	chymotrypsin-like [Source:ZFIN;Acc:ZDB-GENE-040912-147]
	ENSORLG00000006602		Uncharacterized protein [Source:UniProtKB/TrEMBL;Acc:H2LQE5]
	ENSORLG00000006603	ca15c	carbonic anhydrase XV c [Source:ZFIN;Acc:ZDB-GENE-061013-737]
	ENSORLG00000006624	PTGDS (1 of 2)	prostaglandin D2 synthase 21kDa (brain) [Source:HGNC Symbol;Acc:HGNC:9592]
	ENSORLG00000006634	cldn15la	claudin 15-like a [Source:ZFIN;Acc:ZDB-GENE-010328-12]
	ENSORLG00000006646	psmb9	proteasome subunit beta type-9 [Source:RefSeq peptide;Acc:NP_001265756]
	ENSORLG00000006662	psmb9-like	proteasome subunit, beta type 9-like [Source:RefSeq peptide;Acc:NP_001188447]
	ENSORLG00000006776	ENDOD1 (4 of 6)	endonuclease domain containing 1 [Source:HGNC Symbol;Acc:HGNC:29129]
	ENSORLG00000006828	ctnnd2a	catenin (cadherin-associated protein), delta 2a [Source:ZFIN;Acc:ZDB-GENE-030616-60]
	ENSORLG00000006880	ptprh	protein tyrosine phosphatase, receptor type, h [Source:ZFIN;Acc:ZDB-GENE-091118-90]
	ENSORLG00000006884	rhoub	ras homolog family member Ub [Source:ZFIN;Acc:ZDB-GENE-050417-308]
	ENSORLG00000006922	CELA1 (1 of 2)	chymotrypsin-like elastase family, member 1 [Source:HGNC Symbol;Acc:HGNC:3308]
	ENSORLG00000006939	si:dkey-8k3.2 (1 of 2)	si:dkey-8k3.2 [Source:ZFIN;Acc:ZDB-GENE-100922-98]
	ENSORLG00000006967	CELA1 (2 of 2)	chymotrypsin-like elastase family, member 1 [Source:HGNC Symbol;Acc:HGNC:3308]
	ENSORLG00000007143	ptgdsb	prostaglandin D2 synthase b [Source:ZFIN;Acc:ZDB-GENE-030131-8436]
	ENSORLG00000007185	si:dkey-36i7.3	si:dkey-36i7.3 [Source:ZFIN;Acc:ZDB-GENE-131127-316]
	ENSORLG00000007186	bspry	B-box and SPRY domain containing [Source:ZFIN;Acc:ZDB-GENE-060526-219]
	ENSORLG00000007210	tmprss13b	transmembrane protease, serine 13b [Source:ZFIN;Acc:ZDB-GENE-090309-2]
	ENSORLG00000007236	CDHR2	cadherin-related family member 2 [Source:HGNC Symbol;Acc:HGNC:18231]
	ENSORLG00000007280		Uncharacterized protein [Source:UniProtKB/TrEMBL;Acc:H2LSR3]
	ENSORLG00000007340	si:dkeyp-73b11.8	si:dkeyp-73b11.8 [Source:ZFIN;Acc:ZDB-GENE-131120-176]
	ENSORLG00000007525	trpm1b	transient receptor potential cation channel, subfamily M, member 1b [Source:ZFIN;Acc:ZDB-GENE-070424-31]
	ENSORLG00000007766	tmem154	transmembrane protein 154 [Source:ZFIN;Acc:ZDB-GENE-030131-2401]
	ENSORLG00000007849	cxcl19	chemokine (C-X-C motif) ligand 19 [Source:ZFIN;Acc:ZDB-GENE-140708-2]
	ENSORLG00000007988	cpe	carboxypeptidase E [Source:ZFIN;Acc:ZDB-GENE-090313-68]
	ENSORLG00000008148	m17	IL-6 subfamily cytokine M17 [Source:ZFIN;Acc:ZDB-GENE-060526-368]
	ENSORLG00000008319	aldh1a2	aldehyde dehydrogenase 1A2 [Source:RefSeq peptide;Acc:NP_001098291]
	ENSORLG00000008394
	ENSORLG00000008540		Uncharacterized protein [Source:UniProtKB/TrEMBL;Acc:H2LX69]
	ENSORLG00000008567	si:rp71-68n21.9	si:rp71-68n21.9 [Source:ZFIN;Acc:ZDB-GENE-081105-100]
	ENSORLG00000008690	nphs2	nephrosis 2, idiopathic, steroid-resistant (podocin) [Source:ZFIN;Acc:ZDB-GENE-051102-2]
	ENSORLG00000008704	anks4b	ankyrin repeat and sterile alpha motif domain containing 4B [Source:ZFIN;Acc:ZDB-GENE-040704-29]
	ENSORLG00000008889	cdh17	cadherin 17, LI cadherin (liver-intestine) [Source:ZFIN;Acc:ZDB-GENE-030910-3]
	ENSORLG00000008896	gem	GTP binding protein overexpressed in skeletal muscle [Source:ZFIN;Acc:ZDB-GENE-060825-251]
	ENSORLG00000009056	otc	ornithine carbamoyltransferase [Source:ZFIN;Acc:ZDB-GENE-070912-422]
	ENSORLG00000009075		Uncharacterized protein [Source:UniProtKB/TrEMBL;Acc:H2LZ09]
	ENSORLG00000009099	zap70	zeta-chain (TCR) associated protein kinase [Source:ZFIN;Acc:ZDB-GENE-050522-257]
	ENSORLG00000009145	abcg2b	ATP-binding cassette, sub-family G (WHITE), member 2b [Source:ZFIN;Acc:ZDB-GENE-050517-36]
	ENSORLG00000009169	SLC26A6 (3 of 3)	solute carrier family 26 (anion exchanger), member 6 [Source:HGNC Symbol;Acc:HGNC:14472]
	ENSORLG00000009233	plxnc1	plexin C1 [Source:ZFIN;Acc:ZDB-GENE-030131-1620]
	ENSORLG00000009249	sftpba	surfactant protein Ba [Source:ZFIN;Acc:ZDB-GENE-091204-378]
	ENSORLG00000009297	mpx (1 of 2)	myeloid-specific peroxidase [Source:ZFIN;Acc:ZDB-GENE-030131-9460]
	ENSORLG00000009338	si:ch211-161h7.5	si:ch211-161h7.5 [Source:ZFIN;Acc:ZDB-GENE-091204-265]
	ENSORLG00000009356	myo7bb	myosin VIIBb [Source:ZFIN;Acc:ZDB-GENE-070912-482]
	ENSORLG00000009438	lrfn5b	leucine rich repeat and fibronectin type III domain containing 5b [Source:ZFIN;Acc:ZDB-GENE-080327-20]
	ENSORLG00000009441	pdc	Oryzias latipes cone type phosducin (LOC100422798), mRNA. [Source:RefSeq mRNA;Acc:NM_001177895]
	ENSORLG00000009446
	ENSORLG00000009593	VILL	villin-like [Source:HGNC Symbol;Acc:HGNC:30906]
	ENSORLG00000009668	GNAZ	guanine nucleotide binding protein (G protein), alpha z polypeptide [Source:HGNC Symbol;Acc:HGNC:4395]
	ENSORLG00000009822	gpc3	glypican 3 [Source:ZFIN;Acc:ZDB-GENE-031212-1]
	ENSORLG00000009951	COL21A1	collagen, type XXI, alpha 1 [Source:HGNC Symbol;Acc:HGNC:17025]
	ENSORLG00000009974	rln	Oryzias latipes relaxin 3c (rln), mRNA. [Source:RefSeq mRNA;Acc:NM_001104871]
	ENSORLG00000010032	cpb1	carboxypeptidase B1 (tissue) [Source:ZFIN;Acc:ZDB-GENE-030131-1132]
	ENSORLG00000010130	jmjd7	jumonji domain containing 7 [Source:ZFIN;Acc:ZDB-GENE-050417-86]
	ENSORLG00000010150	lgals3l	lectin, galactoside-binding, soluble, 3 (galectin 3)-like [Source:ZFIN;Acc:ZDB-GENE-030131-4324]
	ENSORLG00000010166	slc7a2	solute carrier family 7 (cationic amino acid transporter, y+ system), member 2 [Source:ZFIN;Acc:ZDB-GENE-041212-5]
	ENSORLG00000010176	aqp3a	aquaporin 3a [Source:ZFIN;Acc:ZDB-GENE-040426-2826]
	ENSORLG00000010199	akr1b1 (1 of 3)	aldo-keto reductase family 1, member B1 (aldose reductase) [Source:ZFIN;Acc:ZDB-GENE-040625-7]
	ENSORLG00000010337	akr1b1 (2 of 3)	aldo-keto reductase family 1, member B1 (aldose reductase) [Source:ZFIN;Acc:ZDB-GENE-040625-7]
	ENSORLG00000010593	ZAN	zonadhesin (gene/pseudogene) [Source:HGNC Symbol;Acc:HGNC:12857]
	ENSORLG00000010629		Uncharacterized protein [Source:UniProtKB/TrEMBL;Acc:H2M4G0]
	ENSORLG00000010709	si:ch73-127m5.1	si:ch73-127m5.1 [Source:ZFIN;Acc:ZDB-GENE-130531-25]
	ENSORLG00000010798
	ENSORLG00000010864	gda	guanine deaminase [Source:ZFIN;Acc:ZDB-GENE-050522-434]
	ENSORLG00000010931	rgs13	regulator of G-protein signaling 13 [Source:ZFIN;Acc:ZDB-GENE-070410-138]
	ENSORLG00000011214	epdl1 (2 of 4)	ependymin-like 1 [Source:ZFIN;Acc:ZDB-GENE-090710-3]
	ENSORLG00000011217	mfi2	antigen p97 (melanoma associated) identified by monoclonal antibodies 133.2 and 96.5 [Source:ZFIN;Acc:ZDB-GENE-050309-40]
	ENSORLG00000011260	cp	ceruloplasmin [Source:ZFIN;Acc:ZDB-GENE-010522-1]
	ENSORLG00000011270	nr1h4	nuclear receptor subfamily 1, group H, member 4 [Source:ZFIN;Acc:ZDB-GENE-040718-313]
	ENSORLG00000011373	irg1	immunoresponsive 1 homolog (mouse) [Source:ZFIN;Acc:ZDB-GENE-081104-428]
	ENSORLG00000011465	antxr2b	anthrax toxin receptor 2b [Source:ZFIN;Acc:ZDB-GENE-080213-4]
	ENSORLG00000011483	slc25a48	solute carrier family 25, member 48 [Source:ZFIN;Acc:ZDB-GENE-040718-60]
	ENSORLG00000011492	si:dkey-105i14.1	si:dkey-105i14.1 [Source:ZFIN;Acc:ZDB-GENE-081103-64]
	ENSORLG00000011557		Uncharacterized protein [Source:UniProtKB/TrEMBL;Acc:H2M7L7]
	ENSORLG00000011688	tectb	tectorin beta [Source:ZFIN;Acc:ZDB-GENE-041212-16]
	ENSORLG00000011693		Uncharacterized protein [Source:UniProtKB/TrEMBL;Acc:H2M843]
	ENSORLG00000011788
	ENSORLG00000011967	ITGA5 (1 of 2)	integrin, alpha 5 (fibronectin receptor, alpha polypeptide) [Source:HGNC Symbol;Acc:HGNC:6141]
	ENSORLG00000012055	hlx1	H2.0-like homeo box 1 (Drosophila) [Source:ZFIN;Acc:ZDB-GENE-030131-5304]
	ENSORLG00000012266	pls1	plastin 1 (I isoform) [Source:ZFIN;Acc:ZDB-GENE-030131-6205]
	ENSORLG00000012285	creg2	cellular repressor of E1A-stimulated genes 2 [Source:ZFIN;Acc:ZDB-GENE-041114-173]
	ENSORLG00000012288	SI	sucrase-isomaltase (alpha-glucosidase) [Source:HGNC Symbol;Acc:HGNC:10856]
	ENSORLG00000012333	trib1	tribbles pseudokinase 1 [Source:ZFIN;Acc:ZDB-GENE-091207-4]
	ENSORLG00000012425	ptpn6	protein tyrosine phosphatase, non-receptor type 6 [Source:ZFIN;Acc:ZDB-GENE-030131-7513]
	ENSORLG00000012439	ccr9b	chemokine (C-C motif) receptor 9b [Source:ZFIN;Acc:ZDB-GENE-070301-3]
	ENSORLG00000012461	ptx3a	pentraxin 3, long a [Source:ZFIN;Acc:ZDB-GENE-030131-8720]
	ENSORLG00000012506	orla-b2m	b2-microglobulin precursor [Source:RefSeq peptide;Acc:NP_001098130]
	ENSORLG00000012518	ctsl.1	cathepsin L.1 [Source:ZFIN;Acc:ZDB-GENE-040718-61]
	ENSORLG00000012540	pxdc1b	PX domain containing 1b [Source:ZFIN;Acc:ZDB-GENE-091204-294]
	ENSORLG00000012559
	ENSORLG00000012618	krt15	keratin 15 [Source:ZFIN;Acc:ZDB-GENE-040426-2931]
	ENSORLG00000012708	lyn	LYN proto-oncogene, Src family tyrosine kinase [Source:ZFIN;Acc:ZDB-GENE-040912-7]
	ENSORLG00000012710	gpa33	glycoprotein A33 (transmembrane) [Source:ZFIN;Acc:ZDB-GENE-070912-194]
	ENSORLG00000012785	si:dkey-61p9.11 (2 of 2)	si:dkey-61p9.11 [Source:ZFIN;Acc:ZDB-GENE-041210-242]
	ENSORLG00000012805	pck1	phosphoenolpyruvate carboxykinase 1 (soluble) [Source:ZFIN;Acc:ZDB-GENE-030909-11]
	ENSORLG00000012895	slc2a6	solute carrier family 2 (facilitated glucose transporter), member 6 [Source:ZFIN;Acc:ZDB-GENE-081104-301]
	ENSORLG00000012944	spata7	spermatogenesis associated 7 [Source:ZFIN;Acc:ZDB-GENE-050419-61]
	ENSORLG00000013028	si:dkeyp-80c12.4	si:dkeyp-80c12.4 [Source:ZFIN;Acc:ZDB-GENE-090313-403]
	ENSORLG00000013331		Uncharacterized protein [Source:UniProtKB/TrEMBL;Acc:H2MDQ7]
	ENSORLG00000013340	C5AR2	complement component 5a receptor 2 [Source:HGNC Symbol;Acc:HGNC:4527]
	ENSORLG00000013342	a1cf	apobec1 complementation factor [Source:ZFIN;Acc:ZDB-GENE-060824-3]
	ENSORLG00000013527		Uncharacterized protein [Source:UniProtKB/TrEMBL;Acc:H2MEF3]
	ENSORLG00000013582		Uncharacterized protein [Source:UniProtKB/TrEMBL;Acc:H2MEM6]
	ENSORLG00000013603	tryp	Oryzias latipes trypsinogen (tryp), mRNA. [Source:RefSeq mRNA;Acc:NM_001104900]
	ENSORLG00000013626	dpydb	dihydropyrimidine dehydrogenase b [Source:ZFIN;Acc:ZDB-GENE-040426-2459]
	ENSORLG00000013653	cox5b2	cytochrome c oxidase subunit Vb 2 [Source:ZFIN;Acc:ZDB-GENE-060825-71]
	ENSORLG00000013716	ATP5J2	ATP synthase, H+ transporting, mitochondrial Fo complex, subunit F2 [Source:HGNC Symbol;Acc:HGNC:848]
	ENSORLG00000013740	fam69ab	family with sequence similarity 69, member Ab [Source:ZFIN;Acc:ZDB-GENE-131126-27]
	ENSORLG00000013801	gprc5c	G protein-coupled receptor, class C, group 5, member C [Source:ZFIN;Acc:ZDB-GENE-070928-27]
	ENSORLG00000013835	slc6a19a.1	solute carrier family 6 (neutral amino acid transporter), member 19a, tandem duplicate 1 [Source:ZFIN;Acc:ZDB-GENE-070620-2]
	ENSORLG00000013959	APOA4 (2 of 3)	apolipoprotein A-IV [Source:HGNC Symbol;Acc:HGNC:602]
	ENSORLG00000013976	APOA4 (3 of 3)	apolipoprotein A-IV [Source:HGNC Symbol;Acc:HGNC:602]
	ENSORLG00000014015	plaub	plasminogen activator, urokinase b [Source:ZFIN;Acc:ZDB-GENE-030619-15]
	ENSORLG00000014029	ENDOD1 (6 of 6)	endonuclease domain containing 1 [Source:HGNC Symbol;Acc:HGNC:29129]
	ENSORLG00000014042		Uncharacterized protein [Source:UniProtKB/TrEMBL;Acc:H2MG77]
	ENSORLG00000014162	vwa11	von Willebrand factor A domain containing 11 [Source:ZFIN;Acc:ZDB-GENE-141211-58]
	ENSORLG00000014201	samsn1a	SAM domain, SH3 domain and nuclear localisation signals 1a [Source:ZFIN;Acc:ZDB-GENE-030131-8639]
	ENSORLG00000014439	CEL (1 of 3)	carboxyl ester lipase [Source:HGNC Symbol;Acc:HGNC:1848]
	ENSORLG00000014515		Dimethylaniline monooxygenase [N-oxide-forming] [Source:UniProtKB/TrEMBL;Acc:H2MHS5]
	ENSORLG00000014593	anpepb	alanyl (membrane) aminopeptidase b [Source:ZFIN;Acc:ZDB-GENE-030131-1253]
	ENSORLG00000014641	znf593	zinc finger protein 593 [Source:ZFIN;Acc:ZDB-GENE-040426-1789]
	ENSORLG00000014646	uckl1a	uridine-cytidine kinase 1-like 1a [Source:ZFIN;Acc:ZDB-GENE-040724-238]
	ENSORLG00000014772	NIM1K (2 of 2)	NIM1 serine/threonine protein kinase [Source:HGNC Symbol;Acc:HGNC:28646]
	ENSORLG00000014794	fabp10a	fatty acid binding protein 10a, liver basic [Source:ZFIN;Acc:ZDB-GENE-020318-1]
	ENSORLG00000014809		Uncharacterized protein [Source:UniProtKB/TrEMBL;Acc:H2MIT2]
	ENSORLG00000014843	c6	complement component 6 [Source:ZFIN;Acc:ZDB-GENE-040426-1358]
	ENSORLG00000014973	htra1b	HtrA serine peptidase 1b [Source:ZFIN;Acc:ZDB-GENE-080219-7]
	ENSORLG00000015032	cebpb	CCAAT/enhancer binding protein (C/EBP), beta [Source:ZFIN;Acc:ZDB-GENE-020111-3]
	ENSORLG00000015065	evplb	envoplakin b [Source:ZFIN;Acc:ZDB-GENE-030131-212]
	ENSORLG00000015087	si:dkey-109a10.2	si:dkey-109a10.2 [Source:ZFIN;Acc:ZDB-GENE-141212-404]
	ENSORLG00000015110	mmp19 (1 of 2)	matrix metallopeptidase 19 [Source:ZFIN;Acc:ZDB-GENE-100308-3]
	ENSORLG00000015305	PIK3R5 (2 of 2)	phosphoinositide-3-kinase, regulatory subunit 5 [Source:HGNC Symbol;Acc:HGNC:30035]
	ENSORLG00000015372	ADGRG3 (2 of 2)	adhesion G protein-coupled receptor G3 [Source:HGNC Symbol;Acc:HGNC:13728]
	ENSORLG00000015380		Uncharacterized protein [Source:UniProtKB/TrEMBL;Acc:H2MKN4]
	ENSORLG00000015524	arhgap25	Rho GTPase activating protein 25 [Source:ZFIN;Acc:ZDB-GENE-060526-210]
	ENSORLG00000015549	bin2a	bridging integrator 2a [Source:ZFIN;Acc:ZDB-GENE-041114-126]
	ENSORLG00000015554	MYO7B (2 of 2)	myosin VIIB [Source:HGNC Symbol;Acc:HGNC:7607]
	ENSORLG00000015582	mep1a.2	meprin A, alpha (PABA peptide hydrolase), tandem duplicate 2 [Source:ZFIN;Acc:ZDB-GENE-041001-208]
	ENSORLG00000015677	CYP2W1 (2 of 3)	cytochrome P450, family 2, subfamily W, polypeptide 1 [Source:HGNC Symbol;Acc:HGNC:20243]
	ENSORLG00000015850
	ENSORLG00000015871	hcls1	hematopoietic cell-specific Lyn substrate 1 [Source:ZFIN;Acc:ZDB-GENE-030131-7191]
	ENSORLG00000016055	ADORA1 (2 of 2)	adenosine A1 receptor [Source:HGNC Symbol;Acc:HGNC:262]
	ENSORLG00000016141		Uncharacterized protein [Source:UniProtKB/TrEMBL;Acc:H2MN95]
	ENSORLG00000016215		Uncharacterized protein [Source:UniProtKB/TrEMBL;Acc:H2MNI3]
	ENSORLG00000016264	slc34a2b	solute carrier family 34 (type II sodium/phosphate cotransporter), member 2b [Source:ZFIN;Acc:ZDB-GENE-030709-1]
	ENSORLG00000016355	blk	BLK proto-oncogene, Src family tyrosine kinase [Source:ZFIN;Acc:ZDB-GENE-040724-106]
	ENSORLG00000016356	pglyrp2 (2 of 2)	peptidoglycan recognition protein 2 [Source:ZFIN;Acc:ZDB-GENE-071227-1]
	ENSORLG00000016394	RARB (2 of 2)	retinoic acid receptor, beta [Source:HGNC Symbol;Acc:HGNC:9865]
	ENSORLG00000016537	aldh8a1	aldehyde dehydrogenase 8 family, member A1 [Source:ZFIN;Acc:ZDB-GENE-040912-3]
	ENSORLG00000016561	krt4	keratin 4 [Source:ZFIN;Acc:ZDB-GENE-000607-83]
	ENSORLG00000016599	agap2	ArfGAP with GTPase domain, ankyrin repeat and PH domain 2 [Source:ZFIN;Acc:ZDB-GENE-061103-343]
	ENSORLG00000016613	CYP2J2 (6 of 6)	cytochrome P450, family 2, subfamily J, polypeptide 2 [Source:HGNC Symbol;Acc:HGNC:2634]
	ENSORLG00000016618	etv1	ets variant 1 [Source:ZFIN;Acc:ZDB-GENE-070104-1]
	ENSORLG00000016693	dnase1	deoxyribonuclease I [Source:ZFIN;Acc:ZDB-GENE-040718-423]
	ENSORLG00000016739	CD53	CD53 molecule [Source:HGNC Symbol;Acc:HGNC:1686]
	ENSORLG00000016766	foxd2	forkhead box D2 [Source:ZFIN;Acc:ZDB-GENE-980605-6]
	ENSORLG00000016869		Uncharacterized protein [Source:UniProtKB/TrEMBL;Acc:H2MQT1]
	ENSORLG00000016941	thrab	thyroid hormone receptor alpha b [Source:ZFIN;Acc:ZDB-GENE-060613-1]
	ENSORLG00000017073	ccl44	chemokine (C-C motif) ligand 44 [Source:ZFIN;Acc:ZDB-GENE-131121-642]
	ENSORLG00000017075		Uncharacterized protein [Source:UniProtKB/TrEMBL;Acc:H2MRI2]
	ENSORLG00000017090		Phosphoinositide phospholipase C [Source:UniProtKB/TrEMBL;Acc:H2MRK1]
	ENSORLG00000017096		Uncharacterized protein [Source:UniProtKB/TrEMBL;Acc:H2MRL0]
	ENSORLG00000017162	lin7b	lin-7 homolog B (C. elegans) [Source:ZFIN;Acc:ZDB-GENE-041011-1]
	ENSORLG00000017168	ACTBL2 (1 of 3)	actin, beta-like 2 [Source:HGNC Symbol;Acc:HGNC:17780]
	ENSORLG00000017257	c1qc	complement component 1, q subcomponent, C chain [Source:ZFIN;Acc:ZDB-GENE-041010-51]
	ENSORLG00000017392	RGS9	regulator of G-protein signaling 9 [Source:HGNC Symbol;Acc:HGNC:10004]
	ENSORLG00000017402	arhgef3	Rho guanine nucleotide exchange factor (GEF) 3 [Source:ZFIN;Acc:ZDB-GENE-050208-773]
	ENSORLG00000017495	lck	LCK proto-oncogene, Src family tyrosine kinase [Source:ZFIN;Acc:ZDB-GENE-040617-1]
	ENSORLG00000017712		Uncharacterized protein [Source:UniProtKB/TrEMBL;Acc:H2MTQ9]
	ENSORLG00000017883	clul1	clusterin-like 1 (retinal) [Source:ZFIN;Acc:ZDB-GENE-031118-57]
	ENSORLG00000017938	apoda.1	apolipoprotein Da, duplicate 1 [Source:ZFIN;Acc:ZDB-GENE-060929-148]
	ENSORLG00000017956
	ENSORLG00000017962	pdzk1	PDZ domain containing 1 [Source:ZFIN;Acc:ZDB-GENE-031222-1]
	ENSORLG00000018015	klf2b	Kruppel-like factor 2b [Source:ZFIN;Acc:ZDB-GENE-011109-2]
	ENSORLG00000018033	kcnh5b	potassium voltage-gated channel, subfamily H (eag-related), member 5b [Source:ZFIN;Acc:ZDB-GENE-090319-1]
	ENSORLG00000018213		Uncharacterized protein [Source:UniProtKB/TrEMBL;Acc:H2MVH8]
	ENSORLG00000018361	pla2g1b	phospholipase A2, group IB (pancreas) [Source:ZFIN;Acc:ZDB-GENE-070117-1]
	ENSORLG00000018369	anxa2b	annexin A2b [Source:ZFIN;Acc:ZDB-GENE-030131-1089]
	ENSORLG00000018415	ldlra (2 of 2)	low density lipoprotein receptor a [Source:ZFIN;Acc:ZDB-GENE-031217-1]
	ENSORLG00000018416	ilkap	integrin-linked kinase-associated serine/threonine phosphatase [Source:ZFIN;Acc:ZDB-GENE-070410-122]
	ENSORLG00000018515	si:dkey-266f7.9	si:dkey-266f7.9 [Source:ZFIN;Acc:ZDB-GENE-070705-440]
	ENSORLG00000018603
	ENSORLG00000018633
	ENSORLG00000018636	ftcd	formimidoyltransferase cyclodeaminase [Source:ZFIN;Acc:ZDB-GENE-030131-9643]
	ENSORLG00000018697	mpp2a	membrane protein, palmitoylated 2a (MAGUK p55 subfamily member 2) [Source:ZFIN;Acc:ZDB-GENE-071004-82]
	ENSORLG00000018791		Uncharacterized protein [Source:UniProtKB/TrEMBL;Acc:H2MX32]
	ENSORLG00000018936	si:ch73-361h17.1 (1 of 2)	si:ch73-361h17.1 [Source:ZFIN;Acc:ZDB-GENE-080917-52]
	ENSORLG00000018941	ltb4r	leukotriene B4 receptor [Source:ZFIN;Acc:ZDB-GENE-070705-164]
	ENSORLG00000018974		Uncharacterized protein [Source:UniProtKB/TrEMBL;Acc:H2MXK5]
	ENSORLG00000019002		Uncharacterized protein [Source:UniProtKB/TrEMBL;Acc:H2MXN5]
	ENSORLG00000019040		Uncharacterized protein [Source:UniProtKB/TrEMBL;Acc:H2MXS2]
	ENSORLG00000019405	c1qa	complement component 1, q subcomponent, A chain [Source:ZFIN;Acc:ZDB-GENE-050522-86]
	ENSORLG00000019414	nppc3	Oryzias latipes C-type natriuretic peptide-3 (cnp-3), mRNA. [Source:RefSeq mRNA;Acc:NM_001104683]
	ENSORLG00000019499	ASTL (10 of 10)	astacin-like metallo-endopeptidase (M12 family) [Source:HGNC Symbol;Acc:HGNC:31704]
	ENSORLG00000019587	soul2 (1 of 2)	heme-binding protein soul2 [Source:ZFIN;Acc:ZDB-GENE-030131-2524]
	ENSORLG00000019604		Uncharacterized protein [Source:UniProtKB/TrEMBL;Acc:H2MZ98]
	ENSORLG00000019607	themis2	thymocyte selection associated family member 2 [Source:ZFIN;Acc:ZDB-GENE-110411-89]
	ENSORLG00000019608		Uncharacterized protein [Source:UniProtKB/TrEMBL;Acc:H2MZA1]
	ENSORLG00000019617	ncf1	neutrophil cytosolic factor 1 [Source:ZFIN;Acc:ZDB-GENE-031006-6]
	ENSORLG00000019644		Uncharacterized protein [Source:UniProtKB/TrEMBL;Acc:H2MZD7]
	ENSORLG00000019717		Uncharacterized protein [Source:UniProtKB/TrEMBL;Acc:H2MZJ7]
	ENSORLG00000019722	capn9	calpain 9 [Source:ZFIN;Acc:ZDB-GENE-010724-2]
	ENSORLG00000019732	tmem82	transmembrane protein 82 [Source:ZFIN;Acc:ZDB-GENE-131127-584]
	ENSORLG00000019748		Uncharacterized protein [Source:UniProtKB/TrEMBL;Acc:H2MZN2]
	ENSORLG00000019810	CPA1 (2 of 2)	carboxypeptidase A1 (pancreatic) [Source:HGNC Symbol;Acc:HGNC:2296]
	ENSORLG00000019817
	ENSORLG00000019853	agpat9	1-acylglycerol-3-phosphate O-acyltransferase 9 [Source:ZFIN;Acc:ZDB-GENE-040718-436]
	ENSORLG00000019913	itgb2 (1 of 2)	integrin, beta 2 [Source:ZFIN;Acc:ZDB-GENE-110411-4]
	ENSORLG00000020006	zgc:92137	zgc:92137 [Source:ZFIN;Acc:ZDB-GENE-040801-179]
	ENSORLG00000020033		Uncharacterized protein [Source:UniProtKB/TrEMBL;Acc:H2N0F5]
	ENSORLG00000020036	rab44	RAB44, member RAS oncogene family [Source:ZFIN;Acc:ZDB-GENE-040724-117]
	ENSORLG00000020058	endou	endonuclease, polyU-specific [Source:ZFIN;Acc:ZDB-GENE-070112-2012]
	ENSORLG00000020199		Uncharacterized protein [Source:UniProtKB/TrEMBL;Acc:H2N0X5]
	ENSORLG00000020212	stx11a (2 of 2)	syntaxin 11a [Source:ZFIN;Acc:ZDB-GENE-040426-2564]
	ENSORLG00000020280	tbccd1 (2 of 2)	TBCC domain containing 1 [Source:ZFIN;Acc:ZDB-GENE-041210-222]
	ENSORLG00000020338
	ENSORLG00000020343	hpse	heparanase [Source:ZFIN;Acc:ZDB-GENE-041111-200]
	ENSORLG00000020347	GPAT4	glycerol-3-phosphate acyltransferase 4 [Source:HGNC Symbol;Acc:HGNC:20880]
	ENSORLG00000020356		Uncharacterized protein [Source:UniProtKB/TrEMBL;Acc:H2N1D1]
	ENSORLG00000020473		Uncharacterized protein [Source:UniProtKB/TrEMBL;Acc:H2N1Q3]
	ENSORLG00000020541	romo1	reactive oxygen species modulator 1 [Source:ZFIN;Acc:ZDB-GENE-040426-1768]
	ENSORLG00000020635		Uncharacterized protein [Source:UniProtKB/TrEMBL;Acc:H2N283]
	ENSORLG00000020754	try	trypsin [Source:ZFIN;Acc:ZDB-GENE-010131-7]
